# Supplementary material for: Genomic comparisons and phylogenetic analysis of mastitis-related staphylococci with a focus on adhesion, biofilm, and related regulatory genes
Source: Sci Rep. 2021 Aug 30;11:17392. doi: 10.1038/s41598-021-96842-2 (PMC8405628; doi:10.1038/s41598-021-96842-2)
Supplement: Supplementary file 15 — Supplementary Information 15. [file 41598_2021_96842_MOESM15_ESM.xls]

## Sheet: legend
Gene	Protein	Sequence number	Reference sequence
clfA	Clump factor A	AB245457.1	ATGAATATGAAGAAACAAGAAAAACACGCAATTCGTAAAAAATCGATTGGCGTGGCTTCAGTGCTTGTAG GTACGTTAATCGGTTTTGGACTACTCAGCAGTAAAGAAGCAGATGCAAGTGAAAATAGTATGACACAAAC GGAAAATACGAGTAATGAGAGCAAAAGTAATGATCCAAGTAGCGTTAATGCTGCACCTAAAACAGACAAC ACAAACGTGAGTGATTCTAATACAACGACAAACACTAATAGTGACGAAACGAATGTAGCGCAAAATCCAG CACAACAGGAAACGACACAATCAGCATCAACAAATGCAACTACAGAAGAAACACCGGTAACTGGTGAAGT TACTACTACGGCAACGAATCAAGCTAATACACCGGCAACAACTC…
clfB	Clump factor B	AJ224764.1	TCTAGAAATTGAAATGGAGTAATATTTTTGAAAAAAAGAATTGATTATTTGTCGAATAAGCAGAATAAGT ATTCGATTAGACGTTTTACAGTAGGTACCACATCAGTAATAGTAGGGGCAACTATACTATTTGGGATAGG CAATCATCAAGCACAAGCTTCAGAACAATCGAACGATACAACGCAATCTTCGAAAAATAATGCAAGTGCA GATTCCGAAAAAAACAATATGATAGAAACACCTCAATTAAATACAACGGCTAATGATACATCTGATATTA GTGCAAACACAAACAGTGCGAATGTAGATAGCACAACAAAACCAATGTCTACACAAACGAGCAATACCAC TACAACAGAGCCAGCTTCAACAAATGAAACACCTCAACCGACGG…
cna	Collagen adhesion	M81736.1	ATGCACTTGTATTCGTTATACTGTATATATTTTGCATAATAAAATAATAATATGAATTTTTGATAAATTT CATTGAATAAGAACTAAATTAGTTTATAATTTATTATTAGTATCCTGTGGATATGACATAGAGTATAAGG AGGGGTTTTTATGAACAAAAATGTGTTGAAGTTTATGGTCTTTATAATGTTATTAAATATCATCACACCT TTATTTAATAAAAATGAAGCATTTGCAGCACGAGATATTTCATCAACGAATGTTACAGATTTAACTGTAT CACCGTCTAAGATAGAAGATGGTGGTAAAACGACAGTAAAAATGACGTTCGACGATAAAAATGGAAAAAT ACAAAATGGTGACATGATTAAAGTGGCATGGCCGACAAGCGGTA…
fnbA	Fibronectin binding protein A	DQ498894.1	ATGTTTATAAAGAAACATGAAAAATTTGGTATTCGCAAATATAAATTGGGGGCTGCATCAGTACTTTTAG GTACTTGTCTAGCTATTGGTTTAAGTGCTTCTGGGGAGGCAAAGGCATCAGAGACAATGAATGAAGAAAC AAAAATCGATTCAAAACATATAGATTCAAATAATCAAAATAGTGTAGCAGAAAGTGAAAACAATACATCA AATGAAATTGCTACTAACAGTGAAATAACTGCACCTAATGATACATCATTAAATGTAAATGATGTTCAAA AGACGGAATCCATTAACAACGATAAAAAAATAGAAGCAGCTAAAACGTTAGAAATTGGAGATAATACTAA ACTTGAAGCACCATCCCAAGAAGATATCAACGATAGAAACGAAA…
fnbB	Fibronectin binding protein B	X62992.1	ACTAGTTTGTGAGTACAAATTAGATTGGATCAATAAGACAAATTTGATAAATGCAATTATTAACTAGATG CAAATTTAGTTAAATTTAAAATGTCGGCTTGAAATACGGCTGTTTTTGTATAAATAATCATTAAAATCAA ACAAAAACCGAACGATATAAAAATTATAGTGACGTTATTAATACAATGAAAGGCGTTTCAGTGACTTGTT AATGATGCATTGTACAGGCGATTATTATGTATGGTTTAGTATATTGTTTTAAATTAGATGAATTTGAATT TAATTTAAAAAGTAAGTATAAAAAATACAAGCCTGTTATATCAAGGTGTTCAAGAGCTTTGTATGCAATA TATATGTGAGTTTCAAATAATAAAAAACTCATTATACATAAAGT…
ebpS	Elastin binding protein	AF400161.1	ATGTCTAATAATTTTAAAGATGACTTTGAAAAAAATCGTCAATCGATAGACACAAATTCACATCAAGACC ATACGGAAGATGTTGAAAAAGACCAATCAGAATTAGAACATCAGGATACAATAGAGAATACGGAGCAACA GTTTCCGCCAAGAAATGCCCAAAGAAGAAAAAGACGCCGTGATTTAGCAACGAATCATAATAAACAAGTT CACAATGAATCACAAACATCTGAAGACAATGTTCAAAATGAGGCTGGCACAATAGATGATCGTCAAGTCG AATCATCACACAGTACTGAAAGTCAAGAACCTAGCCATCAAGACAGTACACCTCAACATGAAGAGGAATA TTATAATAAGAATGCTTTTGCAATGGATAAATCACATCCAGAAC…
spa	Staphylococcal protein A	JQ066313.1	CAGAAGTTGTTTAGAAAAGTAAGTAAAATAAAAAATGCACTGAGCAACAAAAGATGTTGCTCGTGCATTT AGATGATTCTTATCATTTCAAATAAGAATGTGTTAATCAACGTATATAAGTTAAAATTGGTTTGGATAAA ATGATATCTATCGTTGTGTATTGTTTGTTTTTATAGTTCGCGACGACGTCCAGCTAATAACGCTGCACCT AAGGCTAATGATAATCCACCAAATACAGTTGTACCGATGAATGGATTTTCTTCACCAGTTTCTGGTAATG CTTGAGCTTTGTTAGCATCTGCATGGTTTGCTGGTTGCTTCTTATCAACAACAAGTTCTTGACCAGGTTT GATCATGTTTTTATCAGCTAATTTGTTATCTGCAGCAATTTTGT…
sdrC	Ser-Asp rich fibrinogen-binding protein C	AJ005645.1	ATGAATAATAAAAAGACAGCAACAAATAGAAAAGGCATGATACCAAATCGATTAAACAAATTTTCGATAA GAAAGTATTCTGTAGGTACTGCTTCAATTTTAGTAGGGACAACATTGATTTTTGGGTTAAGTGGTCATGA AGCTAAAGCGGCAGAACATACGAATGGAGAATTAAATCAATCAAAAAATGAAACGACAGCCCCAAGTGAG AATAAAACAACTAAAAAAGTTGATAGTCGTCAACTAAAAGACAATACGCAAACTGCAACTGCAGATCAGC CTAAAGTGACAATGAGTGATAGTGCAACAGTTAAAGAAACTAGTAGTAACATGCAATCACCACAAAACGC TACAGCTAATCAATCTACTACAAAAACTAGCAATGTAACAACAA…
sdrD	Ser-Asp rich fibrinogen-binding protein D	AJ005646.1	ATGCTAAACAGAGAAAATAAAACGGCAATAACAAGGAAAGGCATGGTATCCAATCGATTAAATAAATTTT CGATTAGAAAGTACACAGTGGGAACAGCATCAATTTTAGTAGGTACAACATTAATTTTTGGTCTGGGGAA CCAAGAAGCAAAGGCTGCAGAAAGTACTAATAAAGAATTGAACGAAGCGACAACTTCAGCAAGTGATAAT CAATCGAGTGATAAAGTTGATATGCAGCAACTAAATCAAGAAGACAATACTAAAAATGATAATCAAAAAG AAATGGTATCATCTCAAGGTAATGAAACGACTTCAAATGGGAATAAATTAATAGAAAAAGAAAGTGTACA ATCTACCACTGGAAATAAAGTTGAAGTTTCAACTGCCAAATCAG…
sdrE	Ser-Asp rich fibrinogen-binding protein E	MN166599.1	GTATTGATATTTTAAAGAGGATTTATATGATTAACAGGGATAACAAGAAGGCAATAACAAAAAAGGGTAT GATTTCAAATCGCTTAAACAAATTTTCGATTAGAAAGTATACTGTAGGAACGGCATCGATTTTAGTAGGT ACGACATTGATTTTTGGTCTAGGGAACCAAGAAGCTAAAGCTGCTGAAAATACTAGTACAGAAAATGCAA AGCAAGACGAAGCATCAACTAGTGCTGATAAGGAAGTAATGTCAAATACCGAAAATAATTCGACAACAGA AAAAAATACAACGGATTCAATTAAGGAAGAAACAAATACTGATTCACAAACTGAAGTTAAAGAAGAACCA AAAACATCTACTACGCAACAACAGCAAAATAATACTACAACTTC…
coa	Staphylocoagulase	AB436982.1	ATGAAAAAGCAAATAATTTCGCTAGGCGCATTAGCAGTTGCATCTAGCTTATTTACATGGGATAACAAAG CAGATGCGATAGTAACAAAGGATTATAGTGGGAAATCACAAGTTAATGCTGGGAGTAAAAATGGGAAACA AATTGCAGATGGATATTATTGGGGAATAATTGAAAATCTAGAGAACCAGTTTTACAATATTTTTCATTTA TTGGATCAGCATAAATATGCAGAAAAAGAATATAAAGATGCAGTAGATAAATTAAAAACTAGAGTTTTAG AGGAAGACCAATACCTGCTAGAAAGAAAAAAAGAAAAATACGAAATTTATAAAGAACTATATAAAAAATA CAAAAAAGAGAATCCTAATACTCAAGTTAAAATGAAAGCATTTG…
eap	Extracellular adherence protein Eap/Map	LC388386.1	ATGAAATTTAAGTCATTGATTACAACAACTTTAGCATTAGGTGTTTTAGCATCAACAGGTGCAAACTTTA ATAATAATGAAGCGTCTGCCGCAGCTAAGCCATTAGATAAATCATCAAGTTCGTTACACCATGGATATTC TAAAGTCCATGTTCCATATGCAATCACTGTGAACGGTACAAGCCAAAATATTTTATCAAGCTTAACATTT AATAAGAATCAAAATATTAGTTATAAAGATTTAGAGGATAGAGTTAAATCAGTTTTAAAATCAGACAGAG GTATTAGTGATATAGATTTAAGACTATCGAAGCAAGCGAAATATACTGTTTACTTTAAAAATGGAACAAA GAAAGTTATCGATTTGAAAGCAGGTATTTACACAGCTGATTTAA…
emp	Extracellular matrix protein-binding protein	WP_000728056.1	ATGAAAAAGAAATTATTAGTTTTAACTATGAGCACGCTATTTGCTACACAAATTATGAATTCAAATCACG CTAAAGCATCAGTGACAGAGAGTGTTGACAAAAAATTTGTAGTTCCAGAATCAGGAATTAATAAAATTAT TCCAGCTTACGATGAATTTAAGAATTCGCCAAAAGTAAATGTTAGTAATTTAACTGACAATAAAAACTTT GTAGCTTCTGAAGATAAATTGAATAAGATTGCAGATTCATCGGCAGCTAGTAAAATTGTAGATAAAAACT TTGTCGTACCAGAATCAAAGTTAGGAAACATTGTGCCAGAGTACAAAGAAATCAATAATCGCGTGAATGT AGCAACAAACAATCCAGCTTCACAACAAGTTGATAAGCATTTTG…
efb	Fibrinogen binding protein	AJ306909.1	ATTTTGTCTATATTATAAAGTGTTTATAGTTAATTAATAATTAGTTAATTTCAAAAGTTGTATAAATAGG ATAACTTAATAAATGTAAGATAATAATTTGGAGGATAATTAACATGAAAAATAAATTGATAGCAAAATCT TTATTAACAATAGCGGCAATAGGTATTACTACAACTACAATTGCGTCAACAGCAGATGCGAGCGAAGGAT ACGGTCCAAGAGAAAAGAAACCAGTGAGTATTAATCACAATATCGTAGAGTACAATGATGGTACTTTTAA ATATCAATCTAGACCAAAATTTAACTCAACACCTAAATATATTAAATTCAAACATGACTATAATATTTTA GAATTTAACGATGGTACATTCGAATATGGTGCGCGTCCACAATT…
vWbp	Secreted von Willebrand factor-binding protein	AY032850.1	AATCATATGATTCATGAAGAAGCCACCTTAAAAGGTGGCTTTTTTACTTGGATTTTCCAAATATATTGTT TGAATATAATTAATAATTAATTCATCAACAGTTAATTATTTTAAAAAGGTAGATGTTATATAATTTGGCT TGGCGAAAAAATAGGGTGTAAGGTAGGTTGTTAATTAGGGAAAATTAAGGAGAAAATACAGTTGAAAAAT AAATTGCTAGTTTTATCATTGGGAGCATTATGTGTATCACAAATTTGGGAAAGTAATCGTGCGAGTGCAG TGGTTTCTGGGGAGAAGAATCCATATGTATCTGAGTCGTTGAAACTGACTAATAATAAAAATAAATCTAG AACAGTAGAAGAGTATAAGAAAAGCTTGGATGATTTAATATGGT…
atl	Bifunctional autolysin	AF537210.1	ACAGGAAGTTGATTCTATTGATAAACTTGATAACGTGATTCAAATTGTAGGCAAAAATGCAAAGCATAAT TTAACTAACTCTGAAATTAAAGCTTTAGCAAAAATGTACTTAACAAATGATGTTGAAATTAAAACTGCGC AATTAAAAGGTAAAGATGATATGTTAAATGGTATTTACTATTATCATCCAAGTGTTGAAAGCATTCAAAA ATATGCAAACTTACTTCGTAAAGACTTAGAATTATCACCTATTAATGATAAAAATGATTTCTTAGATCAA CGTGTCATTAATCATTATGGTTCATTAATACCGTTAACGCCTTTAGATAGTAGTTTATTGAGAAAAGAAC AAAATGATACGACAGATAAAGATAAGACATCTAACGAGAACAAT…
aap	Accumulation associated protein	KJ920749.1	ATGGGCAAACGTAGACAAGGTCCTATTAATAAAAAAGTGGATTTTTTACCTAACAAATTAAACAAGTATT CTATAAGAAAATTCACTGTTGGTACGGCCTCAATATTACTTGGTTCGACACTTATTTTTGGAAGTAGTAG CCATGAAGCGAAAGCTGCAGAAGAAAAACAAGTTGATCCAATTACACAAGCTAATCAAAATGATAGTAGT GAAAGATCACTTGAAAACACAAATCAACCTACTGTAAACAATGAAGCACTTCAATCTGAGCCAACGAAGG CAGAAGAAGGAGGCAATGCAGAAGCACCTCAATCTGAGCCAACGAAGGCAGAAGAAGGAGGCAATGCAGA AGCACCTCAATCTGAGCCAACGAAGACAGAAGAAGGAAGCAACG…
pls	Surface protein	AF115379.2	TACCAATGAATATGGTTGTTACAAATAGTATTGTAATTGCATTCATTTCTTCTATTGGAGCATTTATTAT TAAATTATTACAGGGTTATATTCCTATCAATAGTGCAATACCGTTAATTTTAGGTAGTATACTATTTACG CCTCTAGGCATGAAAATAGGGCAAAAAATACCTGATTCTATTCAAAAAGGGATTGTAAGTATTTTAATCG TCATTGCAATCATTAAGTTGATATTTTAAAAATATGGGAGTGGGGCAACATTTATTTTGAATTTGTAGTC TCGCTCCCTAAATCAATTTATACGGTATTTAATTCAAAGGTTATTTATTAGAATCTAATCAATTTTACAA AATTTTAACAAAAAAACTTTTTCTAAATTGATATATAATAGCGG…
sasG	Surface protein G	LC388387.1	ATGAGAGATAAGAAAGGACCGGTAAATAAAAGAGTAGATTTTCTATCAAATAAATTGAATAAATATTCAA TAAGAAAATTTACAGTTGGAACAGCATCTATTTTAATTGGCTCACTAATGTATTTGGGAACTCAACAAGA GGCAGAAGCAGCTGAAAACAATATTGAGAATCCAACTACATTAAAAGATAATGTCCAATCAAAAGAAGTG AAGATTGAAGAAGTAACAAACAAAGACACTGCACCACAGGGTGTAGAAGCTAAATCTGAAGTAACTTCAA ACAAAGACACAATCGAACATGAACCATCAGTAAAAGCTGAAGATATATCAAAAAAGGAGGATACACCAAA AGAAGTAGCTGATGTTGCTGAAGTTCAGCCGAAATCGTCAGTCA…
sasH	Surface protein H	NZ_KK001067.1:31130-33448	ATGAAAGCTTTATTACTTAAAACAAGTGTATGGCTCGTTTTGCTTTTTAGTGTGATGGGATTATGGCAAG TCTCGAACGCGGCTGAGCAGTATACACCAATCAAAGCACATGTAGTAACAACGATAGACAAAGCAACAAC AGATAAGCAACAAGTAACGCCAACAAAGGAAGCGGCTCATCAATTTGGTGAAGAAGCGGCAACCAACGTA TCAGCATCAGCACAGGGAACAGCTGATGAAATAAACAATAAAGTAACATCCAACGCATTTTCTAACAAAC CATCTACAGCAGTTTCAACAAAAGTAAACGAAACGCACGATGTAGATACACAACAAGCCTCAACACAAAA ACCAACTCAATCAGCAACATTCACATTATCAAATGCTAAAACAG…
sasA	Surface protein A	CP012119.2:c1970077-1963262	ATGAGTAAAAGACAGAAAGCATTTCATGACAGCTTAGCAAACGAAAAAACAAGAGTAAGACTTTATAAAT CTGGAAAAAATTGGGTAAAATCCGGAATTAAAGAAATAGAAATGTTCAAAATTATGGGGCTACCATTTAT TAGTCATAGTTTAGTGAGTCAAGATAATCAAAGCATTAGTAAAAAAATGACGGGATACGGACTGAAAACT ACGGCGGTTATTGGTGGTGCATTCACGGTAAATATGTTGCATGACCAGCAAGCTTTTGCGGCTTCTGATG CACCATTAACTTCTGAATTAAACACACAAAGTGAAACAGTAGGTAATCAAAACTCAACGACAATCGAAGC ATCAACATCAACAGCCGATTCCACAAGTGTAACGAAAAATAGTA…
sasC	Surface protein C	FM202067.1	ATGAATTTGTTAAAGAAAAATAAATATAGTATTAGGAAGTATAAAGTAGGCATATTCTCTACTTTAATCG GAACAGTTTTATTACTTTCAAACCCAAATGGTGCACAAGCCTTAACTACGGATAATAATGTACAAAGCGA TACTAATCAAGCAACACCTGTAAATTCACAAGATAAAGATGTTGCTAATAACAGAGGTTTAGCAAATAGT GCGCAGAATACACCTAATCAATCTGCAACAACCAATCAAGCAACGAATCAAGCATTGGTTAATCATAATA ATGGTAGTATAGTAAATCAAGCTACGCCAACATCAGTGCAATCAAGTACGCCTTCAGCACAAAACAATAA TCATACAGATGGCAATACAACAGCAACTGAGACAGTGTCAAACG…
sasD	Surface protein D	NC_002953.3:125189-125914	ATGAAAAAATTAGCAACAGTAGGTTCTTTAATTGTAACAAGCACTTTAGTATTCTCAAGTATGCCTTTTC AAAATGCGCATGCCGACACAACTTCAATGAATGTGTCGAATAAACAAAGCCAAAATGTACAAAATCATCG TCCTTATGGCGGAGTAGTACCACAAGGAATGACGCAAGCACAATATACTGAATTAGAGAAAGCTTTATCC CAATTAAGCGCTGGCAGTAATATGCAAGACTATAATATGAAATTGTATGATGCGACGCAAAATATTGCTG ATAAATACAATGTGATAATTACAACTAATGTAGGGGTATTTAAACCACATGCTGTTAGAGATATGAATGG CCATGCGTTACCTTTAACAAAAGATGGCAATTTTTATCAAACGA…
sasF	Surface protein F	NZ_JAHKBS010000001.1:c499523-497616	ATGGCTAAATATCGAGGGAAACCGTTTCAATTATATGTAAAGTTATCGTGTTCGACAATGATGGCGTCAA GTATCATTTTAACGAATATCTTGCCGTACGATGCCCAAGCTGCATCTGAAAAGGATACTGAAATTTCAAA AGAGATATTATCTAAGCAAGATTTATTAGACAAAGTTGACAAAGCAATTCGTCAAATTGAGCAATTAAAA CAGTTATCGGCTTCATCTAAAGCACATTATAAAGCACAACTAAATGAAGCGAAAACAGCATCGCAAATAG ATGAAATCATAAAACGAGCTAATGAGTTGGATAGCAAAGAAAATAAAAGTTCTCACACTGAAATGAACGG TCAAAGTGATATAGACAGTAAATTAGATCAATTGCTTAAAGATT…
sasI	Surface protein I	LS483312.1:c97228-95156	ATGAAAACCCACCACGAAAATAACAATGCAAGACCAAATCAGCATTTTTCAATACGTAAATTCTCAATAG GTGCGGCTTCAATTACATTAGGCACATGCTTATTTTTAAATGCCGAACATCAGGCACAAGCTGCAGAGAA CGCAGTAGAACCAGCTCATTCAGCTGCTGCATCAGAAAGTAATACACCTGCACAAAGCAAGCCAGTTGCG CCGACAGTGGAAACGAATGCGCAGCCTAACGCTGATCACACTGACAAGACAGTAGCTGCAACTACAACAA ATGATAAGTCGCGGGCTCAAGCAAACGATAAACAAACGGTTACACCTGCAACTAACGTCTCTAATACGAC ACAACCAAAAGCTGCACCTGCGCCAACAGCATTAACTACAAACG…
sasK	Surface protein K	CP038460.1:c2631095-2630460	ATGAAAAAAGTTATAAGTTTATTTGTTGCAATTTTATCAGTGTTGATTTTTACGGATAATGCGAACGCCG AAAATAACAAACCTGAAGGTGTGAATGAAAACAGCAATTTAATACCAGTTAGACAACCGGATGCAAATTA TCCAGGGCCAGTTAGTGACATAGCACGTGTGAAAAAACTTGATAATTTAATAGATGGCACGAAAGATCCA GATGTTATCAAGCAGTTGAAAGATGATAATGAGGTGCCGAATAATGCGGTAAAGGCAAAAGATTCTAAAA TAGTATCCGACTGCAGACATTTACTAAAACATCCAGATAACTTAATAGATGGCACGAAAGATCCAAATGT TATTAATCAGTTGAAAAACGCAAATGGAACATCGAATAATAGTG…
icaA	Biofilm operon protein A	JF930147.1	T TACCGTTGGA TATTTCCTCT GTCTGGGCTT GACCATGTAG CATAGCCACC TTTCTTTCTT TTTAATGCTT TAGGAAATGC GAAAATGACA ACGGCGGCAT TGATAATCCA ATAGATTGTC GGATACCAAC TCACAAATAT TAAACCAGCG ATATTTTTCT TTTCGTAGCG ACTGTCTATA AACAAAGCAA CTGTAAATTG AATAATATTG ATAAAGGTCA TCGTAAATGA TGATAGGAAA AATATTGAAA AACTATACTT CAAATATGTG TAATCTAAGA AGTTTGCTGT CATTAATAGA AATGCTAAGT ACAGCAAAAT CATATAAACC CAAATAATTG AAACTATTTG TTCAAACATG A…
icaB	Biofilm operon protein B	JF930147.1	TTATTCATGG AAACCGTCCC ATTTCTTAAT TAAAGTTTCG AATGCGTCGT TACTTACTAA AATACGTGGA ATTTTATAAT TATTATCATG AGGAGTGACT GCTTGCTCCT TCAATGTAAA TCCGTATTTC ATACCTGCAT CTTTAGAAGC TTGAATTTTA CTATTATTGA TTAGACCGTA GGGGTAAGCA ATGGCATGTT GTGTTTTACC AAACTTCGAT TTCAGTTCAT CTTCACTTAC TTCAATGTCT TTAGTAGCAG ACACATTAGA CGCCTCTAGA AATTTAGATT TATTTCCTTT CTTAAGAGAA TGTAAATCAT TCGTGTGTGT TTCAAAGTCC CAAAGTCCTG AACGATACAT TTT…
icaC	Biofilm operon protein C	JF930147.1	TTAGTG TGATTTCCAA CTAGGTTGAT AGTTATTAAA TTGTAACTTA TACGGTTGTT TACCAATAAC AAATCTAAAA ATATAAAATT CTCTTAACAT CATGCCAACA CCAATACATA TTCCGATAAT CATTAACAAG GAAACCGCTA AGAAGACGAC CGTGTTATCT TCAAAGATAT TGGTATAAGC AAATAGTGAA TCTAAGATAA TTGGATGTAA TAAATAGATG AAAAACGAAA ATGCGCTTAT CATTTGAACC GTGTTTAATA GCATCGTTTT AAAATGCGCA CAAATGCCAA TAAGCACAAA GAACATAATA CTATTGTATA ACGTAAGTGA ATAAGTGAAG CTTGTTACAT TCCAATA…
icaD	Biofilm operon protein D	JF930147.1	TCATACTTCA CGACCTTTCT TAATTTTTTG GAAAATCAAA CTAAATGTGA AGAATAGGAA AATGATAATT GAAAATAATC CCATTAATTC AAAGATCTTA TAAATTTCAA TATTCTCCAC GTTAAGAGCG ATACGTATTG TTATCACACT TTCCACTTGA GAATTGATTA GCGTTCCGAT ATATACAATC ATAACGACTA CGCAATAAAT CCAAAATGCA CAAGATATCG CAATGAATAA GCTCTCCCTA ACTATATTCA ACGACGATTT TACCGTTGGA TATTTCCTCT GTCTGGGCTT GACCAT
icaR	Biofilm negative transcriptional regulator	JF930147.1	TTGAAGA ATAAGATTAT TGATAATGCA ATAACCTTAT TTTCTGAAAA GGGGTATTAC GGTACTACAC TTGATGATAT CGCTAAAAGT GTAAACATCA AGAAAGCGAG TTTATACTAT CATTATGACA ACAAAGAAGA AATTTACCGT AAAAGCGTAG AAAACTGTTT TAATTACTTT AAAACTTTCA TTCTTGAGAG CAACAACGAT TCTAACTACT CTATAGATGG GCTTTACCAG TTTTTATTTG AATTTATATT TGATATTGAT GAAAGGTATA TCAGGTTATA CGTCCAATTA TCCAGTGCAC CAGAAGAGTT ATCTTCAGAG ATCCATAATC ATCTCTTAGG AGTTAATGAA GTGCTA…
rbf	regulation of biofilm formation	AP021848.1:c746180-744075	ATGACTTGCACTTTAGTAATACATGAACGTTTATCAAGCGCTCCCTCGCGCAACATTAATCAAATTATTT TACTTTTTTCATTAACTAATGAACTTCGCATGACAATAAATAGCTCGACCTTTGACTTGGACAATCATAT CGCCATCATTAACCATGGGGATATATTTAATATTGAACAAGGTCAAAATATCGTAGAACTTCGCATTCCA CTCGTGTATTTTTATATGAAAGATACTCAATTCTTTTATCACTATTTTGATCGACATCTGTTGCAATCAA ACTTGTACATTAAATCACTATTATTTAACCGTATCCATCAGCATGTTAGTGATGAGATTGACGATGATGA TACGATATCAAAGATTATCCAAACACTTTTTAAAGAAGCAGTAG…
tcaR	Transcriptional regulator involved in teicoplanin susceptibility	AM237209.1	AAAATAGTAATTAGGGAGAAATAATTATGGTAAAACATTTACAAGACCATATTCAATTTTTAGAGCAGTT TATAAATAACGTTAACGCATTAACTGCAAAAATGTTGAAAGATTTACAAAATGAATATGAAATTTCATTA GAGCAGTCTAACGTATTAGGTATGTTAAATAAAGAACCTTTGACAATTAGTGAAATCACGCAAAGACAAG GTGTAAATAAGGCCGCAGTAAGCCGACGAATTAAAAAGTTAATCGATGCTAAATTAGTTAAGTTAGATAA ACCAAATTTAAATATTGATCAACGTTTGAAATTCATAACCTTAACTGACAAAGGTAGAGCATATTTGAAA GAACGTAATGCGATTATGACAGATATTGCGCAAGATATTACTAA…
sarA	Transcriptional regulator involved in biofilm formation process	U46541.1	AAAGCGTTGATTTGGGTAGTATGCTTTGACACAACAAATTTTAATTTAGCAAATTCGATAGTCAACTCAT TCTTAAGACCTAAATTAATGTTATTTTTTAATAATTTACACCAAATTAATAGCAAAAATTATGTTATTCG TGCTAATATTTCATAGTTGGTTATTCAATTAATTAAAAATAAGTCAAAATGCACAACTTTTTATAATTCA TTGAGTCGAGTTTGAAAAATAAAAGTGCTTTAATGCATGATCAATTATCGTACTTTCTATTATTTGTTAC CCGTTATCAATCGGAATAACGTATAGACACTTTAACGTGCTATAGATTGGTTTTAATCACTAAATTAATG TGTTTTTCTTATCATTAAAACTGCACTGAGAATTACTAAATTAA…
sigB	RNA polymerase sigma factor B	Y07645.1	GAAGCTTTTCCGATAGAGTGTGAAGCATGCGATTGCAACGAAACATATTTATCTTCTAATTCAACGAATG AATGATTAGACGAGGAGATGTTTATTTAGCAGATTTATCACCAGTACAGGGATCTGAACAAGGGGGAGTC AGACCTGTAGTCATAATTCAAAATGATACTGGTAATAAATATAGTCCTACAGTTATTGTTGCGGCAATAA CTGGTAGGATTAATAAAGCGAAAATACCGACACATGTAGAGATTGAAAAGAAAAAGTATAAGTTGGATAA AGACTCAGTTATATTATTAGAACAAATTCGTACACTTGATAAAAAACGATTGAAAGAAAAACTGACGTAC TTATCCGATGATAAAATGAAAGAAGTAGATAATGCACTAATGAT…

## Sheet: Strain_profile
Organism	Strain	BioSample	Host	Disease stage	Cluster	clfA	clfB	cna	fnbA	fnbB	ebpS	spa	sdrC	sdrD	sdrE	coa	eap	emp	efb	vWbp	atl	aap	pls	sasG	sasH	sasA	sasC	sasD	sasF	sasI	sasK	icaA	icaB	icaC	icaD	icaR	rbf	tcaR	sarA	sigB
Staphylococcus agnetis	SNUC 1371	SAMN06172814	Bos taurus	Clinical mastitis	8	0	0	1	1	1	1	0	0	0	0	0	0	0	1	0	1	0	1	0	1	1	0	0	1	0	0	0	0	0	0	0	0	0	0	0
Staphylococcus agnetis	SNUC 1383	SAMN06172815	Bos taurus	Clinical mastitis	17	0	0	1	1	0	1	0	0	0	0	0	0	0	0	1	1	0	0	0	1	0	0	0	1	0	0	0	0	0	0	0	0	0	0	0
Staphylococcus agnetis	SNUC 719	SAMN06172812	Bos taurus	Subclinical mastitis	2	0	0	1	1	1	1	0	0	0	0	0	1	0	0	1	1	0	1	0	1	1	0	0	1	0	0	0	0	0	0	0	0	0	0	0
Staphylococcus agnetis	SNUC 725	SAMN06172813	Bos taurus	Subclinical mastitis	8	0	0	1	1	1	1	0	0	0	0	0	0	0	1	1	1	0	1	0	1	1	0	0	1	0	0	0	0	0	0	0	0	0	0	0
Staphylococcus agnetis	SNUC 2265	SAMN06172816	Bos taurus	Subclinical mastitis	17	0	0	1	1	0	1	0	0	0	0	0	0	0	0	1	1	0	1	0	1	0	0	0	1	0	0	0	0	0	0	0	0	0	0	0
Staphylococcus agnetis	SNUC 2493	SAMN06172817	Bos taurus	Subclinical mastitis	2	0	0	1	1	0	1	0	0	0	0	0	0	0	0	1	1	0	1	0	1	1	0	0	1	0	0	0	0	0	0	0	0	0	0	0
Staphylococcus agnetis	SNUC 3261	SAMN06172818	Bos taurus	Subclinical mastitis	17	0	0	1	1	0	1	0	0	0	0	0	0	0	0	1	1	0	1	0	1	0	0	0	1	0	0	0	0	0	0	0	0	0	0	0
Staphylococcus agnetis	SNUC 3610	SAMN06172819	Bos taurus	Subclinical mastitis	2	0	0	1	1	1	1	0	0	0	0	0	0	0	0	1	1	0	1	0	1	1	0	0	1	0	0	0	0	0	0	0	0	0	0	0
Staphylococcus agnetis	SNUC 3836	SAMN06172820	Bos taurus	Subclinical mastitis	8	0	0	1	1	1	1	0	0	0	0	0	0	0	1	0	1	0	1	0	1	1	0	0	1	0	0	0	0	0	0	0	0	0	0	0
Staphylococcus agnetis	SNUC 4051	SAMN06172821	Bos taurus	Subclinical mastitis	17	0	0	1	1	0	1	0	0	0	0	0	0	0	0	0	1	0	1	0	1	0	0	0	1	0	0	0	0	0	0	0	0	0	0	0
Staphylococcus agnetis	SNUC 5631	SAMN06172822	Bos taurus	Subclinical mastitis	2	0	0	1	1	1	1	0	0	0	0	0	0	0	0	0	1	0	1	0	1	1	0	0	1	0	0	0	0	0	0	0	0	0	0	0
Staphylococcus agnetis	SNUC 4805	SAMN06172823	Bos taurus	Subclinical mastitis	2	0	0	1	1	0	1	0	0	1	0	0	0	0	0	1	1	0	1	0	1	1	0	0	1	0	0	0	0	0	0	0	0	0	0	0
Staphylococcus agnetis	SNUC 5151	SAMN06172824	Bos taurus	Subclinical mastitis	17	0	0	1	1	0	1	0	0	0	0	0	0	0	0	1	1	0	1	0	1	0	0	0	1	0	0	0	0	0	0	0	0	0	0	0
Staphylococcus agnetis	CBMRN20813338	SAMN02948411	Bos taurus	Subclinical mastitis	8	0	0	1	1	1	1	0	0	0	0	0	0	0	1	0	0	0	1	0	1	1	0	0	1	0	0	0	0	0	0	0	0	0	0	0
Staphylococcus agnetis	12B	SAMN09714665	Bubalus bubalis	Subclinical mastitis	7	0	0	0	0	0	0	0	0	0	0	0	0	0	0	0	0	0	0	0	0	0	0	0	0	0	0	0	0	0	0	0	0	0	0	0
Staphylococcus arlettae	SNUC 1401	SAMN06172826	Bos taurus	Clinical mastitis	2	0	0	1	1	0	1	0	0	0	0	0	0	0	0	1	1	0	1	0	1	1	0	0	1	0	0	0	0	0	0	0	0	0	0	0
Staphylococcus arlettae	SNUC 1330	SAMN06172825	Bos taurus	Subclinical mastitis	7	0	0	0	0	0	0	0	0	0	0	0	0	0	0	0	0	0	0	0	0	0	0	0	0	0	0	0	0	0	0	0	0	0	0	0
Staphylococcus arlettae	SNUC 1480	SAMN06172827	Bos taurus	Subclinical mastitis	7	0	0	0	0	0	0	0	0	0	0	0	0	0	0	0	0	0	0	0	0	0	0	0	0	0	0	0	0	0	0	0	0	0	0	0
Staphylococcus arlettae	SNUC 1576	SAMN06172828	Bos taurus	Subclinical mastitis	7	0	0	0	0	0	0	0	0	0	0	0	0	0	0	0	0	0	0	0	0	0	0	0	0	0	0	0	0	0	0	0	0	0	0	0
Staphylococcus arlettae	SNUC 2101	SAMN06172829	Bos taurus	Subclinical mastitis	7	0	0	0	0	0	0	0	0	0	0	0	0	0	0	0	0	0	0	0	0	0	0	0	0	0	0	0	0	0	0	0	0	0	0	0
Staphylococcus arlettae	SNUC 3029	SAMN06172830	Bos taurus	Subclinical mastitis	7	0	0	0	0	0	0	0	0	0	0	0	0	0	0	0	0	0	0	0	0	0	0	0	0	0	0	0	0	0	0	0	0	0	0	0
Staphylococcus arlettae	SNUC 3131	SAMN06172831	Bos taurus	Subclinical mastitis	7	0	0	0	0	0	0	0	0	0	0	0	0	0	0	0	0	0	0	0	0	0	0	0	0	0	0	0	0	0	0	0	0	0	0	0
Staphylococcus arlettae	SNUC 3447	SAMN06172832	Bos taurus	Subclinical mastitis	7	0	0	0	0	0	0	0	0	0	0	0	0	0	0	0	0	0	0	0	0	0	0	0	0	0	0	0	0	0	0	0	0	0	0	0
Staphylococcus arlettae	SNUC 4202	SAMN06172833	Bos taurus	Subclinical mastitis	7	0	0	0	0	0	0	0	0	0	0	0	0	0	0	0	0	0	0	0	0	0	0	0	0	0	0	0	0	0	0	0	0	0	0	0
Staphylococcus arlettae	SNUC 4292	SAMN06172834	Bos taurus	Subclinical mastitis	7	0	0	0	0	0	0	0	0	0	0	0	0	0	0	0	0	0	0	0	0	0	0	0	0	0	0	0	0	0	0	0	0	0	0	0
Staphylococcus arlettae	SNUC 4426	SAMN06172835	Bos taurus	Subclinical mastitis	7	0	0	0	0	0	0	0	0	0	0	0	0	0	0	0	0	0	0	0	0	0	0	0	0	0	0	0	0	0	0	0	0	0	0	0
Staphylococcus arlettae	SNUC 4935	SAMN06172836	Bos taurus	Subclinical mastitis	7	0	0	0	0	0	0	0	0	0	0	0	0	0	0	0	0	0	0	0	0	0	0	0	0	0	0	0	0	0	0	0	0	0	0	0
Staphylococcus arlettae	SNUC 5134	SAMN06172837	Bos taurus	Subclinical mastitis	7	0	0	0	0	0	0	0	0	0	0	0	0	0	0	0	0	0	0	0	0	0	0	0	0	0	0	0	0	0	0	0	0	0	0	0
Staphylococcus arlettae	SNUC 1715.2	SAMN06172838	Bos taurus	Subclinical mastitis	7	0	0	0	0	0	0	0	0	0	0	0	0	0	0	0	0	0	0	0	0	0	0	0	0	0	0	0	0	0	0	0	0	0	0	0
Staphylococcus arlettae	SNUC 4786	SAMN06172839	Bos taurus	Subclinical mastitis	7	0	0	0	0	0	0	0	0	0	0	0	0	0	0	0	0	0	0	0	0	0	0	0	0	0	0	0	0	0	0	0	0	0	0	0
Staphylococcus aureus	MOK042	SAMN09253995	Bos taurus	Clinical mastitis	11	1	1	1	1	1	1	1	1	1	0	1	1	1	1	1	1	0	0	1	1	1	1	0	1	0	1	0	0	0	0	0	1	1	1	1
Staphylococcus aureus	1608	SAMN05892870	Bos taurus	Clinical mastitis	10	1	0	0	1	1	1	1	1	1	1	1	1	1	1	1	1	0	0	1	1	1	1	1	1	0	1	1	1	1	1	1	1	1	1	1
Staphylococcus aureus	Sa52	SAMN06650965	Bos taurus	Clinical mastitis	11	1	1	1	1	1	1	1	1	1	1	1	1	1	1	1	1	0	0	0	1	1	1	1	1	0	0	0	0	0	0	0	0	0	0	0
Staphylococcus aureus	BMSA 1	SAMN03835273	Bos taurus	Clinical mastitis	7	0	0	0	0	0	0	0	0	0	0	0	0	0	0	0	0	0	0	0	0	0	0	0	0	0	0	0	0	0	0	0	0	0	0	0
Staphylococcus aureus	4185	SAMN07556253	Bos taurus	Clinical mastitis	10	1	1	0	1	1	1	1	1	0	1	1	1	1	1	1	1	0	1	0	1	1	1	1	1	0	1	1	1	1	1	1	1	1	1	1
Staphylococcus aureus	75	SAMN03376162	Bos taurus	Clinical mastitis	10	1	1	0	1	0	1	1	1	0	1	1	1	1	1	1	1	0	0	0	1	1	1	1	1	0	0	1	1	1	1	1	1	1	1	1
Staphylococcus aureus	9	SAMN03376161	Bos taurus	Clinical mastitis	10	1	1	0	1	1	1	1	1	1	1	1	1	1	1	1	1	0	1	1	1	1	1	1	1	0	1	1	1	1	1	1	1	1	1	1
Staphylococcus aureus	19	SAMN04435203	Bos taurus	Clinical mastitis	10	1	1	0	1	1	1	1	1	1	1	1	1	1	0	1	1	0	0	1	1	1	1	1	1	0	1	1	1	1	1	1	1	1	1	1
Staphylococcus aureus	299	SAMN04435206	Bos taurus	Clinical mastitis	10	1	1	0	1	0	1	1	1	0	1	1	1	1	1	1	1	0	0	0	1	1	1	1	1	0	0	1	1	1	1	1	1	1	1	1
Staphylococcus aureus	RF122	SAMEA3138186	Bos taurus	Clinical mastitis	10	1	1	0	1	0	1	1	1	0	1	1	1	1	1	1	1	0	0	0	1	1	1	1	1	0	0	1	1	1	1	1	1	1	1	1
Staphylococcus aureus	K18	SAMN06702662	Bubalus bubalis	Clinical mastitis	10	1	1	0	1	1	1	1	1	1	1	1	1	1	1	1	1	0	0	0	1	1	1	1	1	0	1	1	1	1	1	1	1	1	1	1
Staphylococcus aureus	NCTC7485	SAMEA3500267	Bos taurus	Clinical mastitis	10	1	1	0	1	0	1	1	1	0	1	1	1	1	1	1	1	0	0	0	1	1	1	1	1	0	0	1	1	1	1	1	1	1	1	1
Staphylococcus aureus	58	SAMN09081218	Bos taurus	Clinical mastitis	10	1	1	1	1	1	1	1	1	0	1	1	1	1	1	1	1	0	0	1	1	1	1	0	1	0	1	1	1	1	1	1	1	1	1	1
Staphylococcus aureus	483	SAMN09081221	Bos taurus	Clinical mastitis	10	1	1	0	1	0	1	1	1	0	1	1	1	1	1	1	1	0	0	0	1	1	1	1	1	0	0	1	1	1	1	1	1	1	1	1
Staphylococcus aureus	909	SAMN09081223	Bos taurus	Clinical mastitis	10	1	1	0	1	0	1	1	1	0	1	1	1	1	1	1	1	0	0	0	1	1	1	1	1	0	0	1	1	1	1	1	1	1	1	1
Staphylococcus aureus	MOK063	SAMN09254008	Bos taurus	Subclinical mastitis	10	1	1	1	1	1	1	1	1	1	1	1	1	1	1	1	1	0	0	1	1	1	1	1	1	0	1	1	1	1	1	1	1	1	1	1
Staphylococcus aureus	170	SAMN04191399	Bos taurus	Subclinical mastitis	12	1	1	0	1	1	1	1	1	0	1	1	1	1	0	1	1	0	0	1	1	1	1	1	1	0	1	0	0	0	0	0	0	0	0	0
Staphylococcus aureus	302	SAMN04191398	Bos taurus	Subclinical mastitis	11	1	1	0	1	1	1	1	1	0	1	1	1	1	1	1	1	0	0	0	1	1	1	1	0	0	1	0	0	0	0	0	0	0	0	0
Staphylococcus aureus	1269	SAMN04191397	Bos taurus	Subclinical mastitis	10	1	1	1	1	1	1	1	1	0	0	1	1	1	1	1	1	0	0	1	1	1	1	1	1	0	1	1	1	1	1	1	1	1	1	1
Staphylococcus aureus	1364	SAMN04191396	Bos taurus	Subclinical mastitis	10	1	1	0	1	1	1	1	1	0	1	1	1	1	1	1	1	0	0	1	1	1	1	1	1	0	1	1	1	1	1	1	1	1	1	1
Staphylococcus aureus	17	SAMN08125787	Bos taurus	Subclinical mastitis	10	1	1	1	1	0	1	1	1	1	1	1	1	1	1	1	1	0	0	1	1	1	1	0	1	0	1	1	1	1	1	1	1	1	1	1
Staphylococcus aureus	42	SAMN08125903	Bos taurus	Subclinical mastitis	10	1	1	0	1	1	1	1	1	1	1	1	1	1	1	1	1	0	0	1	1	1	1	1	1	0	1	1	1	1	1	1	1	1	1	1
Staphylococcus aureus	241	SAMN07966380	Bos taurus	Subclinical mastitis	10	1	1	0	1	1	1	1	1	1	1	1	1	1	1	1	1	0	0	1	1	1	1	1	1	0	1	1	1	1	1	1	1	1	1	1
Staphylococcus aureus	1113	SAMN08104781	Bos taurus	Subclinical mastitis	10	1	1	0	1	1	1	1	1	1	1	1	1	1	1	1	1	0	0	1	1	1	1	1	1	0	1	1	1	1	1	1	1	1	1	1
Staphylococcus aureus	11131	SAMN08104878	Bos taurus	Subclinical mastitis	10	1	1	0	1	1	1	1	1	1	1	1	1	1	1	1	1	0	0	1	1	1	1	1	1	0	1	1	1	1	1	1	1	1	1	1
Staphylococcus aureus	Newbould 305	SAMN02471776	Bos taurus	Subclinical mastitis	10	1	1	0	1	1	1	1	1	1	1	1	1	1	1	1	1	0	0	1	1	1	1	1	1	0	1	1	1	1	1	1	1	1	1	1
Staphylococcus aureus	110	SAMN03376163	Bos taurus	Subclinical mastitis	10	1	1	0	1	0	1	1	1	0	1	1	1	1	1	1	1	0	0	0	1	1	1	1	1	0	0	1	1	1	1	1	1	1	1	1
Staphylococcus aureus	112	SAMN03376164	Bos taurus	Subclinical mastitis	10	1	1	0	1	0	1	1	1	0	1	1	1	1	1	1	1	0	0	0	1	1	1	1	1	0	0	1	1	1	1	1	1	1	1	1
Staphylococcus auricularis	SNUC 993	SAMN06172840	Bos taurus	Subclinical mastitis	7	0	0	0	0	0	0	0	0	0	0	0	0	0	0	0	0	0	0	0	0	0	0	0	0	0	0	0	0	0	0	0	0	0	0	0
Staphylococcus auricularis	SNUC 3034	SAMN06172841	Bos taurus	Subclinical mastitis	7	0	0	0	0	0	0	0	0	0	0	0	0	0	0	0	0	0	0	0	0	0	0	0	0	0	0	0	0	0	0	0	0	0	0	0
Staphylococcus capitis	SNUC 1319	SAMN06172846	Bos taurus	Clinical mastitis	10	1	0	0	0	0	1	0	0	0	0	0	0	0	0	0	1	0	1	0	1	1	1	0	1	0	0	1	1	1	1	1	1	1	1	1
Staphylococcus capitis	SNUC 791	SAMN06172842	Bos taurus	Subclinical mastitis	10	1	0	0	0	0	1	0	0	0	0	0	0	0	0	0	1	0	1	0	1	1	1	0	1	0	0	1	1	1	1	1	1	1	1	1
Staphylococcus capitis	SNUC 807	SAMN06172843	Bos taurus	Subclinical mastitis	10	1	0	0	0	0	1	0	0	0	0	0	0	0	0	0	1	0	1	0	1	1	1	0	1	0	0	1	1	1	1	1	1	1	1	1
Staphylococcus capitis	SNUC 895	SAMN06172844	Bos taurus	Subclinical mastitis	10	1	0	0	0	0	1	0	0	0	0	0	0	0	0	0	1	0	1	0	1	1	1	1	1	0	0	1	1	1	1	1	1	1	1	1
Staphylococcus capitis	SNUC 1187	SAMN06172845	Bos taurus	Subclinical mastitis	10	1	0	0	0	0	1	0	0	0	0	0	0	0	0	0	1	0	1	0	1	1	1	1	1	0	0	1	1	1	1	1	1	1	1	1
Staphylococcus capitis	SNUC 1642	SAMN06172847	Bos taurus	Subclinical mastitis	10	1	0	0	0	0	1	0	0	0	0	0	0	0	0	0	1	0	1	0	1	1	1	1	1	0	0	1	1	1	1	1	1	1	1	1
Staphylococcus capitis	SNUC 2159	SAMN06172848	Bos taurus	Subclinical mastitis	10	1	0	0	0	0	1	0	0	0	0	0	0	0	0	0	1	0	1	0	1	1	1	1	1	0	0	1	1	1	1	1	1	1	1	1
Staphylococcus capitis	SNUC 2477	SAMN06172849	Bos taurus	Subclinical mastitis	10	1	0	0	0	0	1	0	0	0	0	0	0	0	0	0	1	0	1	0	1	1	1	1	1	0	0	1	1	1	1	1	1	1	1	1
Staphylococcus capitis	SNUC 2643	SAMN06172850	Bos taurus	Subclinical mastitis	10	1	0	0	0	0	1	0	0	0	0	0	0	0	0	0	1	0	1	0	1	1	1	1	1	0	0	1	1	1	1	1	1	1	1	1
Staphylococcus capitis	SNUC 2784	SAMN06172851	Bos taurus	Subclinical mastitis	10	1	0	0	0	0	1	0	0	0	0	0	0	0	0	0	1	0	1	0	1	1	1	1	1	0	0	1	1	1	1	1	1	1	1	1
Staphylococcus capitis	SNUC 2974	SAMN06172852	Bos taurus	Subclinical mastitis	10	1	0	0	0	0	1	0	0	0	0	0	0	0	0	0	1	0	1	0	1	1	1	1	1	0	0	1	1	1	1	1	1	1	1	1
Staphylococcus capitis	SNUC 3357	SAMN06172853	Bos taurus	Subclinical mastitis	10	1	0	0	0	0	1	0	0	0	0	0	0	0	0	0	1	0	1	0	1	1	1	1	1	0	0	1	1	1	1	1	1	1	1	1
Staphylococcus capitis	SNUC 3379	SAMN06172854	Bos taurus	Subclinical mastitis	10	1	0	0	0	0	1	0	0	0	0	0	0	0	0	0	1	0	1	0	1	1	1	0	1	0	0	1	1	1	1	1	1	1	1	1
Staphylococcus capitis	SNUC 3769	SAMN06172855	Bos taurus	Subclinical mastitis	10	1	0	0	0	0	1	0	0	0	0	0	0	0	0	0	1	0	1	0	1	1	1	1	1	0	0	1	1	1	1	1	1	1	1	1
Staphylococcus capitis	SNUC 3795	SAMN06172856	Bos taurus	Subclinical mastitis	10	1	0	0	0	0	1	0	0	0	0	0	0	0	0	0	1	0	1	0	1	1	1	0	1	0	0	1	1	1	1	1	1	1	1	1
Staphylococcus capitis	SNUC 4231	SAMN06172857	Bos taurus	Subclinical mastitis	10	1	0	0	0	0	1	0	0	0	0	0	0	0	0	0	1	0	1	0	1	1	1	1	1	0	0	1	1	1	1	1	1	1	1	1
Staphylococcus capitis	SNUC 4275	SAMN06172858	Bos taurus	Subclinical mastitis	10	1	0	0	0	0	1	0	0	0	0	0	0	0	0	0	1	0	1	0	1	1	1	0	1	0	0	1	1	1	1	1	1	1	1	1
Staphylococcus capitis	SNUC 4705	SAMN06172859	Bos taurus	Subclinical mastitis	10	1	0	0	0	0	1	0	0	0	0	0	0	0	0	0	1	0	1	0	1	1	1	1	1	0	0	1	1	1	1	1	1	1	1	1
Staphylococcus capitis	SNUC 4830	SAMN06172860	Bos taurus	Subclinical mastitis	10	1	0	0	0	0	1	0	0	0	0	0	0	0	0	0	1	0	1	0	1	1	1	1	1	0	0	1	1	1	1	1	1	1	1	1
Staphylococcus capitis	SNUC 5871	SAMN06172861	Bos taurus	Subclinical mastitis	10	1	0	0	0	0	1	0	0	0	0	0	0	0	0	0	1	0	1	0	1	1	1	1	1	0	0	1	1	1	1	1	1	1	1	1
Staphylococcus capitis	SNUC 5893	SAMN06172862	Bos taurus	Subclinical mastitis	10	1	0	0	0	0	1	0	0	0	0	0	0	0	0	0	1	0	1	0	1	1	1	1	1	0	0	1	1	1	1	1	1	1	1	1
Staphylococcus capitis	SNUC 6079	SAMN06172863	Bos taurus	Subclinical mastitis	10	1	0	0	0	0	1	0	0	0	0	0	0	0	0	0	1	0	1	0	1	1	1	1	1	0	0	1	1	1	1	1	1	1	1	1
Staphylococcus caprae	SNUC 4023	SAMN06172864	Bos taurus	Subclinical mastitis	14	0	0	0	0	0	0	0	0	0	0	0	0	0	0	0	0	0	0	0	0	0	0	0	0	0	0	1	1	1	1	1	1	1	1	1
Staphylococcus caprae	26D	SAMN09714418	Bubalus bubalis	Subclinical mastitis	10	0	0	0	0	0	1	0	0	0	0	0	0	0	0	0	1	0	0	0	1	0	1	1	1	0	0	1	1	1	1	1	1	1	1	1
Staphylococcus chromogenes	SNUC 265	SAMN06172882	Bos taurus	Clinical mastitis	9	0	0	0	0	0	1	0	0	0	0	0	0	0	0	0	1	1	0	0	1	0	0	0	1	0	0	0	0	0	0	0	1	1	1	1
Staphylococcus chromogenes	SNUC 544	SAMN06172887	Bos taurus	Clinical mastitis	9	0	0	0	0	0	1	0	0	0	0	0	0	0	0	0	1	0	1	0	1	0	0	0	1	0	0	0	0	0	0	0	1	1	1	1
Staphylococcus chromogenes	SNUC 1015	SAMN06172892	Bos taurus	Clinical mastitis	4	0	0	0	0	0	1	0	0	0	0	0	0	0	0	0	1	0	1	0	1	0	0	0	1	0	0	0	0	0	0	0	0	0	0	0
Staphylococcus chromogenes	SNUC 1318	SAMN06172899	Bos taurus	Clinical mastitis	19	0	0	0	1	0	1	1	0	0	0	0	0	0	0	0	1	0	1	0	1	1	0	0	1	0	0	0	0	0	0	0	1	1	1	1
Staphylococcus chromogenes	SNUC 1321	SAMN06172900	Bos taurus	Clinical mastitis	19	0	0	0	0	0	1	1	0	0	0	0	0	0	0	0	1	0	1	0	1	1	0	0	1	0	0	0	0	0	0	0	1	1	1	1
Staphylococcus chromogenes	SNUC 1328	SAMN06172901	Bos taurus	Clinical mastitis	9	0	0	0	0	0	1	0	0	0	0	0	0	0	0	0	1	0	1	0	1	0	0	0	1	0	0	0	0	0	0	0	1	1	1	1
Staphylococcus chromogenes	SNUC 1339	SAMN06172902	Bos taurus	Clinical mastitis	9	0	0	0	0	0	1	0	0	0	0	0	0	0	0	0	1	0	1	0	1	0	0	0	1	0	0	0	0	0	0	0	1	1	1	1
Staphylococcus chromogenes	SNUC 1341	SAMN06172903	Bos taurus	Clinical mastitis	4	0	0	0	0	0	1	0	0	0	0	0	0	0	0	0	1	0	1	0	1	0	0	0	1	0	0	0	0	0	0	0	0	0	0	0
Staphylococcus chromogenes	SNUC 1344	SAMN06172904	Bos taurus	Clinical mastitis	19	0	0	0	0	0	1	0	0	0	0	0	0	0	0	0	1	0	1	0	1	1	0	0	1	0	0	0	0	0	0	0	1	1	1	1
Staphylococcus chromogenes	SNUC 1348	SAMN06172905	Bos taurus	Clinical mastitis	19	0	0	0	0	0	1	0	0	0	0	0	0	0	0	0	1	0	1	0	1	1	0	0	1	0	0	0	0	0	0	0	1	1	1	1
Staphylococcus chromogenes	SNUC 1350	SAMN06172906	Bos taurus	Clinical mastitis	19	0	0	0	0	0	1	0	0	0	0	0	0	0	0	0	1	0	1	0	1	1	0	0	1	0	0	0	0	0	0	0	1	1	1	1
Staphylococcus chromogenes	SNUC 1351	SAMN06172907	Bos taurus	Clinical mastitis	19	0	0	0	0	0	1	0	0	0	0	0	0	0	0	0	1	0	1	0	1	1	0	0	1	0	0	0	0	0	0	0	1	1	1	1
Staphylococcus chromogenes	SNUC 1362	SAMN06172908	Bos taurus	Clinical mastitis	9	0	0	0	0	0	1	0	0	0	0	0	0	0	0	0	1	0	1	0	1	0	0	0	1	0	0	0	0	0	0	0	1	1	1	1
Staphylococcus chromogenes	SNUC 1363	SAMN06172909	Bos taurus	Clinical mastitis	9	0	0	0	0	0	1	0	0	0	0	0	0	0	0	0	1	0	1	0	1	0	0	0	1	0	0	0	0	0	0	0	1	1	1	1
Staphylococcus chromogenes	SNUC 1369	SAMN06172910	Bos taurus	Clinical mastitis	9	0	0	0	0	0	1	0	0	0	0	0	0	0	0	0	1	0	1	0	1	0	0	0	1	0	0	0	0	0	0	0	1	1	1	1
Staphylococcus chromogenes	SNUC 1373	SAMN06172911	Bos taurus	Clinical mastitis	19	0	0	0	0	0	1	0	0	0	0	0	0	0	0	0	1	0	1	0	1	1	0	0	1	0	0	0	0	0	0	0	1	1	1	1
Staphylococcus chromogenes	SNUC 1374	SAMN06172912	Bos taurus	Clinical mastitis	19	0	0	0	0	0	1	0	0	0	0	0	0	0	0	0	1	0	1	0	1	1	0	0	1	0	0	0	0	0	0	0	1	1	1	1
Staphylococcus chromogenes	SNUC 1376	SAMN06172913	Bos taurus	Clinical mastitis	19	0	0	0	0	0	1	0	0	0	0	0	0	0	0	0	1	0	1	0	1	1	0	0	1	0	0	0	0	0	0	0	1	1	1	1
Staphylococcus chromogenes	SNUC 1379	SAMN06172914	Bos taurus	Clinical mastitis	19	0	0	0	0	0	1	0	0	0	0	0	0	0	0	0	1	0	1	0	1	1	0	0	1	0	0	0	0	0	0	0	1	1	1	1
Staphylococcus chromogenes	SNUC 1381	SAMN06172915	Bos taurus	Clinical mastitis	19	0	0	0	0	0	1	0	0	0	0	0	0	0	0	0	1	0	1	0	1	1	0	0	1	0	0	0	0	0	0	0	1	1	1	1
Staphylococcus chromogenes	SNUC 1386	SAMN06172916	Bos taurus	Clinical mastitis	19	0	0	0	0	0	1	0	0	0	0	0	0	0	0	0	1	0	1	0	1	1	0	0	1	0	0	0	0	0	0	0	1	1	1	1
Staphylococcus chromogenes	SNUC 1387	SAMN06172917	Bos taurus	Clinical mastitis	19	0	0	0	0	0	1	0	0	0	0	0	0	0	0	0	1	0	1	0	1	1	0	0	1	0	0	0	0	0	0	0	1	1	1	1
Staphylococcus chromogenes	SNUC 1015.1	SAMN06172946	Bos taurus	Clinical mastitis	4	0	0	0	0	0	1	0	0	0	0	0	0	0	0	0	1	0	1	0	1	0	0	0	1	0	0	0	0	0	0	0	0	0	0	0
Staphylococcus chromogenes	SNUC 4	SAMN06172865	Bos taurus	Subclinical mastitis	9	0	0	0	0	0	1	0	0	0	0	0	0	0	0	0	1	0	1	0	1	0	0	0	1	0	0	0	0	0	0	0	1	1	1	1
Staphylococcus chromogenes	SNUC 6	SAMN06172866	Bos taurus	Subclinical mastitis	19	0	0	0	0	0	1	0	0	0	0	0	0	0	0	0	1	0	1	0	1	1	0	0	1	0	0	0	0	0	0	0	1	1	1	1
Staphylococcus chromogenes	SNUC 24	SAMN06172867	Bos taurus	Subclinical mastitis	20	0	0	0	0	1	1	0	0	0	0	0	0	0	0	0	1	0	1	0	1	0	0	0	1	0	0	0	0	0	0	0	1	1	1	1
Staphylococcus chromogenes	SNUC 65	SAMN06172868	Bos taurus	Subclinical mastitis	9	0	0	0	0	0	1	0	0	0	0	0	0	0	0	1	1	0	1	0	1	0	0	0	1	0	0	0	0	0	0	0	1	1	1	1
Staphylococcus chromogenes	SNUC 91	SAMN06172869	Bos taurus	Subclinical mastitis	9	0	0	0	0	0	1	0	0	0	0	0	0	0	0	0	1	0	1	0	1	0	0	0	1	0	0	0	0	0	0	0	1	1	1	1
Staphylococcus chromogenes	SNUC 104	SAMN06172870	Bos taurus	Subclinical mastitis	19	0	0	0	0	0	1	0	0	0	0	0	0	0	0	0	1	0	1	0	1	1	0	0	1	0	0	0	0	0	0	0	1	1	1	1
Staphylococcus chromogenes	SNUC 105	SAMN06172871	Bos taurus	Subclinical mastitis	9	0	0	0	0	0	1	0	0	0	0	0	0	0	0	0	1	0	1	0	1	0	0	0	1	0	0	0	0	0	0	0	1	1	1	1
Staphylococcus chromogenes	SNUC 107	SAMN06172872	Bos taurus	Subclinical mastitis	9	0	0	0	0	0	1	0	0	0	0	0	0	0	0	0	1	0	1	0	1	0	0	0	1	0	0	0	0	0	0	0	1	1	1	1
Staphylococcus chromogenes	SNUC 110	SAMN06172873	Bos taurus	Subclinical mastitis	9	0	0	0	0	0	1	0	0	0	0	0	0	0	0	0	1	0	1	0	1	0	0	0	1	0	0	0	0	0	0	0	1	1	1	1
Staphylococcus chromogenes	SNUC 114	SAMN06172874	Bos taurus	Subclinical mastitis	9	0	0	0	0	0	1	1	0	0	0	0	0	0	0	0	1	0	1	0	1	0	0	0	1	0	0	0	0	0	0	0	1	1	1	1
Staphylococcus chromogenes	SNUC 126	SAMN06172875	Bos taurus	Subclinical mastitis	9	0	0	0	0	0	1	0	0	0	0	0	0	0	0	0	1	0	1	0	1	0	0	0	1	0	0	0	0	0	0	0	1	1	1	1
Staphylococcus chromogenes	SNUC 129	SAMN06172876	Bos taurus	Subclinical mastitis	9	0	0	0	0	0	1	0	0	0	0	0	0	0	0	0	1	0	1	0	1	0	0	0	1	0	0	0	0	0	0	0	1	1	1	1
Staphylococcus chromogenes	SNUC 132	SAMN06172877	Bos taurus	Subclinical mastitis	9	0	0	0	0	0	1	0	0	0	0	0	0	0	0	0	1	0	1	0	1	0	0	0	1	0	0	0	0	0	0	0	1	1	1	1
Staphylococcus chromogenes	SNUC 133	SAMN06172878	Bos taurus	Subclinical mastitis	9	0	0	0	1	0	1	0	0	0	0	0	0	0	0	0	1	0	1	0	1	0	0	0	1	0	0	0	0	0	0	0	1	1	1	1
Staphylococcus chromogenes	SNUC 134	SAMN06172879	Bos taurus	Subclinical mastitis	19	0	0	0	0	0	1	1	0	0	0	0	0	0	0	0	1	0	1	0	1	1	0	0	1	0	0	0	0	0	0	0	1	1	1	1
Staphylococcus chromogenes	SNUC 235	SAMN06172880	Bos taurus	Subclinical mastitis	19	0	0	0	0	0	1	1	0	0	0	0	0	0	0	0	1	0	1	0	1	1	0	0	1	0	0	0	0	0	0	0	1	1	1	1
Staphylococcus chromogenes	SNUC 255	SAMN06172881	Bos taurus	Subclinical mastitis	19	0	0	0	0	0	1	1	0	0	0	0	0	0	0	0	1	0	1	0	1	1	0	0	1	0	0	0	0	0	0	0	1	1	1	1
Staphylococcus chromogenes	SNUC 277	SAMN06172883	Bos taurus	Subclinical mastitis	19	0	0	0	0	0	1	0	0	0	0	0	0	0	0	0	1	0	1	0	1	1	0	0	1	0	0	0	0	0	0	0	1	1	1	1
Staphylococcus chromogenes	SNUC 335	SAMN06172884	Bos taurus	Subclinical mastitis	19	0	0	0	0	0	1	0	0	0	0	0	0	0	0	0	1	0	1	0	1	1	0	0	1	0	0	0	0	0	0	0	1	1	1	1
Staphylococcus chromogenes	SNUC 429	SAMN06172885	Bos taurus	Subclinical mastitis	9	0	0	0	0	0	1	0	0	0	0	0	0	0	0	0	1	0	1	0	1	0	0	0	1	0	0	0	0	0	0	0	1	1	1	1
Staphylococcus chromogenes	SNUC 505	SAMN06172886	Bos taurus	Subclinical mastitis	4	0	0	0	0	0	1	0	0	0	0	0	0	0	0	0	1	0	1	0	1	0	0	0	1	0	0	0	0	0	0	0	0	0	0	0
Staphylococcus chromogenes	SNUC 578	SAMN06172888	Bos taurus	Subclinical mastitis	20	0	0	0	0	1	1	0	0	0	0	0	0	0	0	0	1	0	1	0	1	1	0	0	1	0	0	0	0	0	0	0	1	1	1	1
Staphylococcus chromogenes	SNUC 744	SAMN06172889	Bos taurus	Subclinical mastitis	9	0	0	0	0	0	1	0	0	0	0	0	0	0	0	0	1	0	1	0	1	0	0	0	1	0	0	0	0	0	0	0	1	1	1	1
Staphylococcus chromogenes	SNUC 803	SAMN06172890	Bos taurus	Subclinical mastitis	9	0	0	0	0	0	1	1	0	0	0	0	0	0	0	1	1	0	1	0	1	0	0	0	1	0	0	0	0	0	0	0	1	1	1	1
Staphylococcus chromogenes	SNUC 859	SAMN06172891	Bos taurus	Subclinical mastitis	19	0	0	0	0	0	1	1	0	0	0	0	0	0	0	0	1	0	1	0	1	1	0	0	1	0	0	0	0	0	0	0	1	1	1	1
Staphylococcus chromogenes	SNUC 1031	SAMN06172893	Bos taurus	Subclinical mastitis	9	0	0	0	0	0	1	0	0	0	0	0	0	0	0	0	1	0	1	0	1	0	0	0	1	0	0	0	0	0	0	0	1	1	1	1
Staphylococcus chromogenes	SNUC 1062	SAMN06172894	Bos taurus	Subclinical mastitis	3	0	0	0	0	0	1	0	0	0	0	0	0	0	0	0	1	0	1	0	1	1	0	0	1	0	0	0	0	0	0	0	0	0	0	0
Staphylococcus chromogenes	SNUC 1063	SAMN06172895	Bos taurus	Subclinical mastitis	4	0	0	0	0	0	1	0	0	0	0	0	0	0	0	0	1	0	1	0	1	0	0	0	1	0	0	0	0	0	0	0	0	0	0	0
Staphylococcus chromogenes	SNUC 1139	SAMN06172896	Bos taurus	Subclinical mastitis	9	0	0	0	0	0	1	0	0	0	0	0	0	0	0	0	1	0	1	0	1	0	0	0	1	0	0	0	0	0	0	0	1	1	1	1
Staphylococcus chromogenes	SNUC 1158	SAMN06172897	Bos taurus	Subclinical mastitis	4	0	0	0	0	1	1	0	0	0	0	0	0	0	0	0	1	0	1	0	1	0	0	0	1	0	0	0	0	0	0	0	0	0	0	0
Staphylococcus chromogenes	SNUC 1261	SAMN06172898	Bos taurus	Subclinical mastitis	19	0	0	0	0	0	1	1	0	0	0	0	0	0	0	1	1	0	1	0	1	1	0	0	1	0	0	0	0	0	0	0	1	1	1	1
Staphylococcus chromogenes	SNUC 1405	SAMN06172918	Bos taurus	Subclinical mastitis	19	0	0	0	0	0	1	0	0	0	0	0	0	0	0	0	1	0	1	0	1	1	0	0	1	0	0	0	0	0	0	0	1	1	1	1
Staphylococcus chromogenes	SNUC 1415	SAMN06172919	Bos taurus	Subclinical mastitis	19	0	0	0	0	0	1	0	0	0	0	0	0	0	0	0	1	0	1	0	1	1	0	0	1	0	0	0	0	0	0	0	1	1	1	1
Staphylococcus chromogenes	SNUC 1445	SAMN06172920	Bos taurus	Subclinical mastitis	9	0	0	0	1	0	1	1	0	0	0	0	0	0	0	0	1	0	1	0	1	0	0	0	1	0	0	0	0	0	0	0	1	1	1	1
Staphylococcus chromogenes	SNUC 1508	SAMN06172921	Bos taurus	Subclinical mastitis	20	0	0	0	0	1	1	0	0	0	0	0	0	0	0	0	1	0	1	0	1	0	0	0	1	0	0	0	0	0	0	0	1	1	1	1
Staphylococcus chromogenes	SNUC 1603	SAMN06172922	Bos taurus	Subclinical mastitis	4	0	0	0	0	0	1	0	0	0	0	0	0	0	0	0	1	0	1	0	1	0	0	0	1	0	0	0	0	0	0	0	0	0	0	0
Staphylococcus chromogenes	SNUC 1776	SAMN06172923	Bos taurus	Subclinical mastitis	9	0	0	0	0	0	1	0	0	0	0	0	0	0	0	0	1	0	1	0	1	0	0	0	1	0	0	0	0	0	0	0	1	1	1	1
Staphylococcus chromogenes	SNUC 2004	SAMN06172924	Bos taurus	Subclinical mastitis	6	0	0	0	0	0	1	0	0	1	0	0	0	0	0	0	1	0	1	0	1	0	0	0	1	0	0	0	0	0	0	0	0	0	0	0
Staphylococcus chromogenes	SNUC 2109	SAMN06172925	Bos taurus	Subclinical mastitis	19	0	0	0	0	0	1	0	0	0	0	0	0	0	0	0	1	0	1	0	1	1	0	0	1	0	0	0	0	0	0	0	1	1	1	1
Staphylococcus chromogenes	SNUC 2458	SAMN06172926	Bos taurus	Subclinical mastitis	9	0	0	0	0	0	1	0	0	0	0	0	0	0	0	0	1	0	1	0	1	0	0	0	1	0	0	0	0	0	0	0	1	1	1	1
Staphylococcus chromogenes	SNUC 2460	SAMN06172927	Bos taurus	Subclinical mastitis	19	0	0	0	0	0	1	0	0	0	0	0	0	0	0	0	1	0	1	0	1	1	0	0	1	0	0	0	0	0	0	0	1	1	1	1
Staphylococcus chromogenes	SNUC 2476	SAMN06172928	Bos taurus	Subclinical mastitis	9	0	0	0	0	0	1	0	0	0	0	0	0	0	0	0	1	0	1	0	1	0	0	0	1	0	0	0	0	0	0	0	1	1	1	1
Staphylococcus chromogenes	SNUC 2487	SAMN06172929	Bos taurus	Subclinical mastitis	9	0	0	0	0	0	1	0	0	0	0	0	0	0	0	0	1	0	1	0	1	0	0	0	1	0	0	0	0	0	0	0	1	1	1	1
Staphylococcus chromogenes	SNUC 2579	SAMN06172930	Bos taurus	Subclinical mastitis	9	0	0	0	0	0	1	1	0	0	0	0	0	0	0	0	1	0	1	0	1	0	0	0	1	0	0	0	0	0	0	0	1	1	1	1
Staphylococcus chromogenes	SNUC 2899	SAMN06172931	Bos taurus	Subclinical mastitis	19	0	0	0	0	0	1	1	0	0	0	0	0	0	0	0	1	0	1	0	1	1	0	0	1	0	0	0	0	0	0	0	1	1	1	1
Staphylococcus chromogenes	SNUC 3095	SAMN06172932	Bos taurus	Subclinical mastitis	19	0	0	0	0	0	1	0	0	0	0	0	0	0	0	0	1	0	1	0	1	1	0	0	1	0	0	0	0	0	0	0	1	1	1	1
Staphylococcus chromogenes	SNUC 3611	SAMN06172933	Bos taurus	Subclinical mastitis	14	0	0	0	0	0	0	0	0	0	0	0	0	0	0	0	0	0	0	0	0	0	0	0	0	0	0	0	0	0	0	0	1	1	1	1
Staphylococcus chromogenes	SNUC 3885	SAMN06172934	Bos taurus	Subclinical mastitis	19	0	0	0	0	0	1	0	0	0	0	0	0	0	0	0	1	0	1	0	1	1	0	0	1	0	0	0	0	0	0	0	1	1	1	1
Staphylococcus chromogenes	SNUC 3912	SAMN06172935	Bos taurus	Subclinical mastitis	19	0	0	0	0	0	1	0	0	0	0	0	0	0	0	0	1	0	1	0	1	1	0	0	1	0	0	0	0	0	0	0	1	1	1	1
Staphylococcus chromogenes	SNUC 4042	SAMN06172936	Bos taurus	Subclinical mastitis	9	0	0	0	0	0	1	0	0	0	0	0	0	0	0	0	1	0	1	0	1	0	0	0	1	0	0	0	0	0	0	0	1	1	1	1
Staphylococcus chromogenes	SNUC 4192	SAMN06172937	Bos taurus	Subclinical mastitis	3	0	0	0	0	0	1	0	0	0	0	0	0	0	0	0	1	0	1	0	1	1	0	0	1	0	0	0	0	0	0	0	0	0	0	0
Staphylococcus chromogenes	SNUC 4199	SAMN06172938	Bos taurus	Subclinical mastitis	4	0	0	0	0	0	1	0	0	0	0	0	0	0	0	0	1	0	1	0	1	0	0	0	1	0	0	0	0	0	0	0	0	0	0	0
Staphylococcus chromogenes	SNUC 4613	SAMN06172939	Bos taurus	Subclinical mastitis	19	0	0	0	0	0	1	0	0	0	0	0	0	0	0	0	1	0	1	0	1	1	0	0	1	0	0	0	0	0	0	0	1	1	1	1
Staphylococcus chromogenes	SNUC 4619	SAMN06172940	Bos taurus	Subclinical mastitis	4	0	0	0	0	0	1	0	0	0	0	0	0	0	0	0	1	0	1	0	1	0	0	0	1	0	0	0	0	0	0	0	0	0	0	0
Staphylococcus chromogenes	SNUC 5079	SAMN06172941	Bos taurus	Subclinical mastitis	9	0	0	0	0	0	1	0	0	0	0	0	0	0	0	0	1	0	1	0	1	0	0	0	1	0	0	0	0	0	0	0	1	1	1	1
Staphylococcus chromogenes	SNUC 5084	SAMN06172942	Bos taurus	Subclinical mastitis	4	0	0	0	0	0	1	0	0	0	0	0	0	0	0	0	1	0	1	0	1	0	0	0	1	0	0	0	0	0	0	0	0	0	0	0
Staphylococcus chromogenes	SNUC 5978	SAMN06172943	Bos taurus	Subclinical mastitis	4	0	0	0	0	0	1	0	0	0	0	0	0	0	0	0	1	0	1	0	1	0	0	0	1	0	0	0	0	0	0	0	0	0	0	0
Staphylococcus chromogenes	SNUC 5997	SAMN06172944	Bos taurus	Subclinical mastitis	9	0	0	0	0	0	1	0	0	0	0	0	0	0	0	0	1	0	1	0	1	0	0	0	1	0	0	0	0	0	0	0	1	1	1	1
Staphylococcus chromogenes	SNUC 6071	SAMN06172945	Bos taurus	Subclinical mastitis	4	0	0	0	0	0	1	0	0	0	0	0	0	0	0	0	1	0	1	0	1	0	0	0	1	0	0	0	0	0	0	0	0	0	0	0
Staphylococcus chromogenes	SNUC 4584	SAMN06172947	Bos taurus	Subclinical mastitis	4	0	0	0	0	0	1	0	0	0	0	0	0	0	0	0	1	0	1	0	1	0	0	0	1	0	0	0	0	0	0	0	0	0	0	0
Staphylococcus chromogenes	MU 970	SAMN02739851	Bos taurus	Subclinical mastitis	14	0	0	0	0	0	1	0	0	0	0	0	0	0	0	0	0	0	0	0	0	0	0	0	0	0	0	0	0	0	0	0	1	1	1	1
Staphylococcus chromogenes	20B	SAMN09714506	Bubalus bubalis	Subclinical mastitis	9	0	0	0	0	0	1	0	0	0	0	0	0	0	0	0	1	0	1	0	1	0	0	0	1	0	0	0	0	0	0	0	1	1	1	1
Staphylococcus cohnii	SNUC 1322	SAMN06172956	Bos taurus	Clinical mastitis	16	0	0	0	0	0	1	0	0	0	0	0	0	0	0	0	1	0	0	0	0	0	0	0	1	0	0	0	0	1	0	0	1	1	1	1
Staphylococcus cohnii	SNUC 5	SAMN06172948	Bos taurus	Subclinical mastitis	14	0	0	0	0	0	0	0	0	0	0	0	0	0	0	0	0	0	0	0	0	0	0	0	0	0	0	0	0	1	0	0	1	1	1	1
Staphylococcus cohnii	SNUC 156	SAMN06172949	Bos taurus	Subclinical mastitis	16	0	0	0	0	0	1	0	0	0	0	0	0	0	0	0	1	0	0	0	0	0	0	0	1	0	0	0	0	1	0	0	1	1	1	1
Staphylococcus cohnii	SNUC 969	SAMN06172950	Bos taurus	Subclinical mastitis	16	0	0	0	0	0	1	0	0	0	0	0	0	0	0	0	1	0	0	0	0	0	0	0	1	0	0	0	0	1	0	0	1	1	1	1
Staphylococcus cohnii	SNUC 1036	SAMN06172951	Bos taurus	Subclinical mastitis	5	0	0	0	0	0	1	0	0	0	0	0	0	0	0	0	1	0	0	0	0	0	0	0	1	0	0	0	0	0	0	0	0	0	0	0
Staphylococcus cohnii	SNUC 1067	SAMN06172952	Bos taurus	Subclinical mastitis	16	0	0	0	0	0	1	0	0	0	1	0	0	0	0	0	1	0	0	0	0	0	0	0	1	0	0	0	0	1	0	0	1	1	1	1
Staphylococcus cohnii	SNUC 1071	SAMN06172953	Bos taurus	Subclinical mastitis	5	0	0	0	0	0	1	0	0	0	0	0	0	0	0	0	1	0	0	0	0	0	0	0	1	0	0	0	0	0	0	0	0	0	0	0
Staphylococcus cohnii	SNUC 1091	SAMN06172954	Bos taurus	Subclinical mastitis	16	0	0	0	0	0	1	0	0	0	0	0	0	0	0	0	1	0	0	0	0	0	1	0	1	0	0	0	0	1	0	0	1	1	1	1
Staphylococcus cohnii	SNUC 1120	SAMN06172955	Bos taurus	Subclinical mastitis	16	0	0	0	0	0	1	0	0	0	0	0	0	0	0	0	1	0	0	0	0	0	0	0	1	0	0	0	0	1	0	0	1	1	1	1
Staphylococcus cohnii	SNUC 1638	SAMN06172957	Bos taurus	Subclinical mastitis	16	0	0	0	0	0	1	0	0	0	0	0	0	0	0	0	1	0	0	0	0	0	0	0	1	0	0	0	0	1	0	0	1	1	1	1
Staphylococcus cohnii	SNUC 2129	SAMN06172958	Bos taurus	Subclinical mastitis	5	0	0	0	0	0	1	0	0	0	0	0	0	0	0	0	1	0	0	0	0	0	0	0	1	0	0	0	0	0	0	0	0	0	0	0
Staphylococcus cohnii	SNUC 2341	SAMN06172959	Bos taurus	Subclinical mastitis	16	0	0	0	0	0	1	0	0	0	0	0	0	0	0	0	1	0	0	0	0	0	1	0	1	0	0	0	0	1	0	0	1	1	1	1
Staphylococcus cohnii	SNUC 2486	SAMN06172960	Bos taurus	Subclinical mastitis	5	0	0	0	0	0	1	0	0	0	0	0	0	0	0	0	1	0	0	0	0	0	0	0	1	0	0	0	0	0	0	0	0	0	0	0
Staphylococcus cohnii	SNUC 2659	SAMN06172961	Bos taurus	Subclinical mastitis	16	0	0	0	0	0	1	0	0	0	0	0	0	0	0	0	1	0	0	0	0	0	0	0	1	0	0	0	0	1	0	0	1	1	1	1
Staphylococcus cohnii	SNUC 3213	SAMN06172962	Bos taurus	Subclinical mastitis	5	0	0	0	0	0	1	0	0	0	0	0	0	0	0	0	1	0	0	0	0	0	0	0	1	0	0	0	0	0	0	0	0	0	0	0
Staphylococcus cohnii	SNUC 3536	SAMN06172963	Bos taurus	Subclinical mastitis	16	0	0	0	0	0	1	0	0	0	0	0	0	0	0	0	1	0	0	0	0	0	0	0	1	0	0	0	0	1	0	0	1	1	1	1
Staphylococcus cohnii	SNUC 3829	SAMN06172964	Bos taurus	Subclinical mastitis	5	0	0	0	0	0	1	0	0	0	0	0	0	0	0	0	1	0	0	0	0	0	0	0	1	0	0	0	0	0	0	0	0	0	0	0
Staphylococcus cohnii	SNUC 4556	SAMN06172965	Bos taurus	Subclinical mastitis	16	0	0	0	0	0	1	0	0	0	0	0	0	0	0	0	1	0	0	0	0	0	0	0	1	0	0	0	0	1	0	0	1	1	1	1
Staphylococcus cohnii	SNUC 4640	SAMN06172966	Bos taurus	Subclinical mastitis	3	0	0	0	0	0	1	0	0	0	0	0	0	0	0	0	1	0	0	0	0	1	0	0	1	0	0	0	0	0	0	0	0	0	0	0
Staphylococcus cohnii	SNUC 4643	SAMN06172967	Bos taurus	Subclinical mastitis	4	0	0	0	0	0	1	0	0	0	0	0	0	0	0	0	1	0	1	0	0	0	0	0	1	0	0	0	0	0	0	0	0	0	0	0
Staphylococcus cohnii	SNUC 5124	SAMN06172968	Bos taurus	Subclinical mastitis	16	0	0	0	0	0	1	0	0	0	0	0	0	0	0	0	1	0	0	0	0	0	0	0	1	0	0	0	0	1	0	0	1	1	1	1
Staphylococcus cohnii	SNUC 5133	SAMN06172969	Bos taurus	Subclinical mastitis	5	0	0	0	0	0	1	0	0	0	0	0	0	0	0	0	1	0	0	0	0	0	0	0	1	0	0	0	0	0	0	0	0	0	0	0
Staphylococcus cohnii	SNUC 5656	SAMN06172970	Bos taurus	Subclinical mastitis	5	0	0	0	0	0	1	0	0	0	0	0	0	0	0	0	1	0	0	0	0	0	0	0	1	0	0	0	0	0	0	0	0	0	0	0
Staphylococcus cohnii	SNUC 5710	SAMN06172971	Bos taurus	Subclinical mastitis	16	0	0	0	0	0	1	0	0	0	0	0	0	0	0	0	1	0	0	0	0	0	1	0	1	0	0	0	0	1	0	0	1	1	1	1
Staphylococcus devriesei	SNUC 593	SAMN06172972	Bos taurus	Clinical mastitis	9	0	0	0	0	0	1	0	0	0	1	0	0	0	0	0	1	0	1	0	1	0	0	0	1	0	0	0	0	0	0	0	1	1	1	1
Staphylococcus devriesei	SNUC 760	SAMN06172973	Bos taurus	Subclinical mastitis	9	0	0	0	0	0	1	0	0	0	1	0	0	0	0	0	1	0	1	0	1	0	0	0	1	0	0	0	0	0	0	0	1	1	1	1
Staphylococcus devriesei	SNUC 761	SAMN06172974	Bos taurus	Subclinical mastitis	9	0	0	0	0	0	1	0	0	0	1	0	0	0	0	0	1	0	1	0	1	0	0	0	1	0	0	0	0	0	0	0	1	1	1	1
Staphylococcus devriesei	SNUC 1156	SAMN06172975	Bos taurus	Subclinical mastitis	9	0	0	0	0	0	1	0	0	0	1	0	0	0	0	0	1	0	1	0	1	0	0	0	1	0	0	0	0	0	0	0	1	1	1	1
Staphylococcus devriesei	SNUC 1316	SAMN06172976	Bos taurus	Subclinical mastitis	9	0	0	0	0	0	1	0	0	0	0	0	0	0	0	0	1	0	1	0	1	0	0	0	1	0	0	0	0	0	0	0	1	1	1	1
Staphylococcus devriesei	SNUC 1409	SAMN06172977	Bos taurus	Subclinical mastitis	9	0	0	0	0	0	1	0	0	0	1	0	0	0	0	0	1	0	1	0	1	0	0	0	1	0	0	0	0	0	0	0	1	1	1	1
Staphylococcus devriesei	SNUC 4143	SAMN06172978	Bos taurus	Subclinical mastitis	9	0	0	0	0	0	1	0	0	0	1	0	0	0	0	0	1	0	1	0	1	0	0	0	1	0	0	0	0	0	0	0	1	1	1	1
Staphylococcus devriesei	SNUC 4438	SAMN06172979	Bos taurus	Subclinical mastitis	9	0	0	0	0	0	1	0	0	0	0	0	0	0	0	0	1	0	0	0	1	0	0	0	1	0	0	0	0	0	0	0	1	1	1	1
Staphylococcus epidermidis	SNUC 1329	SAMN06172986	Bos taurus	Clinical mastitis	18	0	0	0	0	0	1	0	0	0	1	0	0	0	0	0	1	0	0	0	0	1	1	0	1	0	0	0	0	0	0	0	1	1	1	1
Staphylococcus epidermidis	SNUC 1357	SAMN06172987	Bos taurus	Clinical mastitis	18	0	0	0	0	0	1	0	0	0	1	0	0	0	0	0	1	0	0	0	0	1	1	0	1	0	0	0	0	0	0	0	1	1	1	1
Staphylococcus epidermidis	SNUC 1378	SAMN06172988	Bos taurus	Clinical mastitis	18	0	0	0	0	0	1	0	0	0	1	0	0	0	0	0	1	0	0	0	0	1	1	0	1	0	0	0	0	0	0	0	1	1	1	1
Staphylococcus epidermidis	SNUC 1400	SAMN06172989	Bos taurus	Clinical mastitis	18	0	0	0	0	0	1	0	0	0	1	0	0	0	0	0	1	0	0	0	0	1	1	0	1	0	0	0	0	0	0	0	1	1	1	1
Staphylococcus epidermidis	SNUC 29	SAMN06172980	Bos taurus	Subclinical mastitis	18	0	0	0	0	0	1	0	0	0	1	0	0	0	0	0	1	0	0	0	0	1	1	0	1	0	0	0	0	0	0	0	1	1	1	1
Staphylococcus epidermidis	SNUC 75	SAMN06172981	Bos taurus	Subclinical mastitis	18	0	0	0	0	0	1	0	0	0	0	0	0	0	0	0	1	0	0	0	0	1	1	0	1	0	0	0	0	0	0	0	1	1	1	1
Staphylococcus epidermidis	SNUC 170	SAMN06172982	Bos taurus	Subclinical mastitis	1	0	0	0	0	0	1	0	0	0	1	0	0	0	0	0	1	1	0	0	0	1	1	0	1	0	0	1	1	1	1	1	1	1	1	1
Staphylococcus epidermidis	SNUC 258	SAMN06172983	Bos taurus	Subclinical mastitis	18	0	0	0	0	0	1	0	0	0	1	0	0	0	0	0	1	0	0	0	0	1	1	0	1	0	0	0	0	0	0	0	1	1	1	1
Staphylococcus epidermidis	SNUC 291	SAMN06172984	Bos taurus	Subclinical mastitis	1	0	0	0	0	0	1	0	0	0	1	0	0	0	0	0	1	1	0	0	0	1	1	0	1	0	0	1	1	1	1	1	1	1	1	1
Staphylococcus epidermidis	SNUC 1209	SAMN06172985	Bos taurus	Subclinical mastitis	18	0	0	0	0	0	1	0	0	0	1	0	0	0	0	0	1	0	0	0	0	1	1	0	1	0	0	0	0	0	0	0	1	1	1	1
Staphylococcus epidermidis	SNUC 1778	SAMN06172990	Bos taurus	Subclinical mastitis	18	0	0	0	0	0	1	0	0	0	1	0	0	0	0	0	1	0	0	0	0	1	1	0	1	0	0	0	0	0	0	0	1	1	1	1
Staphylococcus epidermidis	SNUC 1856	SAMN06172991	Bos taurus	Subclinical mastitis	18	0	0	0	0	0	1	0	0	0	1	0	0	0	0	0	1	0	0	0	0	1	1	0	1	0	0	0	0	0	0	0	1	1	1	1
Staphylococcus epidermidis	SNUC 2400	SAMN06172992	Bos taurus	Subclinical mastitis	1	0	0	0	0	0	1	0	0	0	1	0	0	0	0	0	1	1	0	0	0	1	1	0	1	0	0	1	1	1	1	1	1	1	1	1
Staphylococcus epidermidis	SNUC 2450	SAMN06172993	Bos taurus	Subclinical mastitis	18	0	0	0	0	0	1	0	0	0	1	0	0	0	0	0	1	0	0	0	0	1	1	0	1	0	0	0	0	0	0	0	1	1	1	1
Staphylococcus epidermidis	SNUC 2473	SAMN06172994	Bos taurus	Subclinical mastitis	18	0	0	0	0	0	1	0	0	0	1	0	0	0	0	0	1	1	0	0	0	1	1	0	1	0	0	0	0	0	0	0	1	1	1	1
Staphylococcus epidermidis	SNUC 2538	SAMN06172995	Bos taurus	Subclinical mastitis	1	0	0	0	0	0	1	0	0	0	1	0	0	0	0	0	1	1	0	0	0	1	1	0	1	0	0	1	1	1	1	1	1	1	1	1
Staphylococcus epidermidis	SNUC 2569	SAMN06172996	Bos taurus	Subclinical mastitis	18	0	0	0	0	0	1	0	0	0	1	0	0	0	0	0	1	0	0	0	0	1	1	0	1	0	0	0	0	0	0	0	1	1	1	1
Staphylococcus epidermidis	SNUC 3608	SAMN06172997	Bos taurus	Subclinical mastitis	1	0	0	0	0	0	1	0	0	0	1	0	0	0	0	0	1	1	0	0	0	1	1	0	1	0	0	1	1	1	1	1	1	1	1	1
Staphylococcus epidermidis	SNUC 3868	SAMN06172998	Bos taurus	Subclinical mastitis	18	0	0	0	0	0	1	0	0	0	1	0	0	0	0	0	1	0	0	0	0	1	1	0	1	0	0	0	0	0	0	0	1	1	1	1
Staphylococcus epidermidis	SNUC 4029	SAMN06172999	Bos taurus	Subclinical mastitis	18	0	0	0	0	0	1	0	0	0	1	0	0	0	0	0	1	1	0	0	0	1	1	0	1	0	0	0	0	0	0	0	1	1	1	1
Staphylococcus epidermidis	SNUC 4204	SAMN06173000	Bos taurus	Subclinical mastitis	18	0	0	0	0	0	1	0	0	0	1	0	0	0	0	0	1	0	0	0	0	1	1	0	1	0	0	0	0	0	0	0	1	1	1	1
Staphylococcus epidermidis	SNUC 5038	SAMN06173001	Bos taurus	Subclinical mastitis	18	0	0	0	0	0	1	0	0	0	1	0	0	0	0	0	1	0	0	0	0	1	1	0	1	0	0	0	0	0	0	0	1	1	1	1
Staphylococcus epidermidis	SNUC 5600	SAMN06173002	Bos taurus	Subclinical mastitis	18	0	0	0	0	0	1	0	0	0	1	0	0	0	0	0	1	1	0	0	0	1	1	0	1	0	0	0	0	0	0	0	1	1	1	1
Staphylococcus epidermidis	SNUC 5677	SAMN06173003	Bos taurus	Subclinical mastitis	18	0	0	0	0	0	1	0	0	0	1	0	0	0	0	0	1	0	0	0	0	1	1	0	1	0	0	0	0	0	0	0	1	1	1	1
Staphylococcus epidermidis	SNUC 5996	SAMN06173004	Bos taurus	Subclinical mastitis	18	0	0	0	0	0	1	0	0	0	1	0	0	0	0	0	1	0	0	0	0	1	1	0	1	0	0	0	0	0	0	0	1	1	1	1
Staphylococcus epidermidis	SNUC 901.1	SAMN06173005	Bos taurus	Subclinical mastitis	1	0	0	0	0	0	1	0	0	0	1	0	0	0	0	0	1	1	0	0	0	1	1	0	1	0	0	1	1	1	1	1	1	1	1	1
Staphylococcus equorum	SNUC 115	SAMN06173006	Bos taurus	Subclinical mastitis	7	0	0	0	0	0	0	0	0	0	0	0	0	0	0	0	0	0	0	0	0	0	0	0	0	0	0	0	0	0	0	0	0	0	0	0
Staphylococcus equorum	SNUC 116	SAMN06173007	Bos taurus	Subclinical mastitis	7	0	0	0	0	0	0	0	0	0	0	0	0	0	0	0	0	0	0	0	0	0	0	0	0	0	0	0	0	0	0	0	0	0	0	0
Staphylococcus equorum	SNUC 144	SAMN06173008	Bos taurus	Subclinical mastitis	7	0	0	0	0	0	0	0	0	0	0	0	0	0	0	0	0	0	0	0	0	0	0	0	0	0	0	0	0	0	0	0	0	0	0	0
Staphylococcus equorum	SNUC 193	SAMN06173009	Bos taurus	Subclinical mastitis	7	0	0	0	0	0	0	0	0	0	0	0	0	0	0	0	0	0	0	0	0	0	0	0	0	0	0	0	0	0	0	0	0	0	0	0
Staphylococcus equorum	SNUC 284	SAMN06173010	Bos taurus	Subclinical mastitis	3	0	0	0	0	0	1	0	0	0	0	0	0	0	0	0	1	0	1	0	1	1	0	0	1	0	0	0	0	0	0	0	0	0	0	0
Staphylococcus equorum	SNUC 476	SAMN06173011	Bos taurus	Subclinical mastitis	5	0	0	0	0	0	1	0	0	0	0	0	0	0	0	0	1	0	0	0	0	0	0	0	1	0	0	0	0	0	0	0	0	0	0	0
Staphylococcus equorum	SNUC 614	SAMN06173012	Bos taurus	Subclinical mastitis	7	0	0	0	0	0	0	0	0	0	0	0	0	0	0	0	0	0	0	0	0	0	0	0	0	0	0	0	0	0	0	0	0	0	0	0
Staphylococcus equorum	SNUC 742	SAMN06173013	Bos taurus	Subclinical mastitis	7	0	0	0	0	0	0	0	0	0	0	0	0	0	0	0	0	0	0	0	0	0	0	0	0	0	0	0	0	0	0	0	0	0	0	0
Staphylococcus equorum	SNUC 1023	SAMN06173014	Bos taurus	Subclinical mastitis	7	0	0	0	0	0	0	0	0	0	0	0	0	0	0	0	0	0	0	0	0	0	0	0	0	0	0	0	0	0	0	0	0	0	0	0
Staphylococcus equorum	SNUC 1644	SAMN06173015	Bos taurus	Subclinical mastitis	7	0	0	0	0	0	0	0	0	0	0	0	0	0	0	0	0	0	0	0	0	0	0	0	0	0	0	0	0	0	0	0	0	0	0	0
Staphylococcus equorum	SNUC 1937	SAMN06173016	Bos taurus	Subclinical mastitis	5	0	0	0	0	0	1	0	0	0	0	0	0	0	0	0	1	0	0	0	0	0	0	0	1	0	0	0	0	0	0	0	0	0	0	0
Staphylococcus equorum	SNUC 2121	SAMN06173017	Bos taurus	Subclinical mastitis	7	0	0	0	0	0	0	0	0	0	0	0	0	0	0	0	0	0	0	0	0	0	0	0	0	0	0	0	0	0	0	0	0	0	0	0
Staphylococcus equorum	SNUC 2835	SAMN06173018	Bos taurus	Subclinical mastitis	7	0	0	0	0	0	0	0	0	0	0	0	0	0	0	0	0	0	0	0	0	0	0	0	0	0	0	0	0	0	0	0	0	0	0	0
Staphylococcus equorum	SNUC 3944	SAMN06173019	Bos taurus	Subclinical mastitis	7	0	0	0	0	0	0	0	0	0	0	0	0	0	0	0	0	0	0	0	0	0	0	0	0	0	0	0	0	0	0	0	0	0	0	0
Staphylococcus equorum	SNUC 4019	SAMN06173020	Bos taurus	Subclinical mastitis	7	0	0	0	0	0	0	0	0	0	0	0	0	0	0	0	0	0	0	0	0	0	0	0	0	0	0	0	0	0	0	0	0	0	0	0
Staphylococcus equorum	SNUC 5474	SAMN06173021	Bos taurus	Subclinical mastitis	7	0	0	0	0	0	0	0	0	0	0	0	0	0	0	0	0	0	0	0	0	0	0	0	0	0	0	0	0	0	0	0	0	0	0	0
Staphylococcus equorum	SNUC 5082	SAMN06173022	Bos taurus	Subclinical mastitis	7	0	0	0	0	0	0	0	0	0	0	0	0	0	0	0	0	0	0	0	0	0	0	0	0	0	0	0	0	0	0	0	0	0	0	0
Staphylococcus equorum	UMC-CNS-924	SAMN02471902	Bos taurus	Subclinical mastitis	7	0	0	0	0	0	0	0	0	0	0	0	0	0	0	0	0	0	0	0	0	0	0	0	0	0	0	0	0	0	0	0	0	0	0	0
Staphylococcus fleurettii	SNUC 182	SAMN06173023	Bos taurus	Subclinical mastitis	7	0	0	0	0	0	0	0	0	0	0	0	0	0	0	0	0	0	0	0	0	0	0	0	0	0	0	0	0	0	0	0	0	0	0	0
Staphylococcus fleurettii	SNUC 248	SAMN06173024	Bos taurus	Subclinical mastitis	7	0	0	0	0	0	0	0	0	0	0	0	0	0	0	0	0	0	0	0	0	0	0	0	0	0	0	0	0	0	0	0	0	0	0	0
Staphylococcus gallinarum	SNUC 1388	SAMN06173031	Bos taurus	Clinical mastitis	7	0	0	0	0	0	0	0	0	0	0	0	0	0	0	0	0	0	0	0	0	0	0	0	0	0	0	0	0	0	0	0	0	0	0	0
Staphylococcus gallinarum	SNUC 302	SAMN06173025	Bos taurus	Subclinical mastitis	7	0	0	0	0	0	0	0	0	0	0	0	0	0	0	0	0	0	0	0	0	0	0	0	0	0	0	0	0	0	0	0	0	0	0	0
Staphylococcus gallinarum	SNUC 395	SAMN06173026	Bos taurus	Subclinical mastitis	7	0	0	0	0	0	0	0	0	0	0	0	0	0	0	0	0	0	0	0	0	0	0	0	0	0	0	0	0	0	0	0	0	0	0	0
Staphylococcus gallinarum	SNUC 741	SAMN06173027	Bos taurus	Subclinical mastitis	7	0	0	0	0	0	0	0	0	0	0	0	0	0	0	0	0	0	0	0	0	0	0	0	0	0	0	0	0	0	0	0	0	0	0	0
Staphylococcus gallinarum	SNUC 1046	SAMN06173028	Bos taurus	Subclinical mastitis	7	0	0	0	0	0	0	0	0	0	0	0	0	0	0	0	0	0	0	0	0	0	0	0	0	0	0	0	0	0	0	0	0	0	0	0
Staphylococcus gallinarum	SNUC 1169	SAMN06173029	Bos taurus	Subclinical mastitis	7	0	0	0	0	0	0	0	0	0	0	0	0	0	0	0	0	0	0	0	0	0	0	0	0	0	0	0	0	0	0	0	0	0	0	0
Staphylococcus gallinarum	SNUC 1244	SAMN06173030	Bos taurus	Subclinical mastitis	7	0	0	0	0	0	0	0	0	0	0	0	0	0	0	0	0	0	0	0	0	0	0	0	0	0	0	0	0	0	0	0	0	0	0	0
Staphylococcus gallinarum	SNUC 1606	SAMN06173032	Bos taurus	Subclinical mastitis	7	0	0	0	0	0	0	0	0	0	0	0	0	0	0	0	0	0	0	0	0	0	0	0	0	0	0	0	0	0	0	0	0	0	0	0
Staphylococcus gallinarum	SNUC 2087	SAMN06173033	Bos taurus	Subclinical mastitis	7	0	0	0	0	0	0	0	0	0	0	0	0	0	0	0	0	0	0	0	0	0	0	0	0	0	0	0	0	0	0	0	0	0	0	0
Staphylococcus gallinarum	SNUC 2094	SAMN06173034	Bos taurus	Subclinical mastitis	7	0	0	0	0	0	0	0	0	0	0	0	0	0	0	0	0	0	0	0	0	0	0	0	0	0	0	0	0	0	0	0	0	0	0	0
Staphylococcus gallinarum	SNUC 2111	SAMN06173035	Bos taurus	Subclinical mastitis	7	0	0	0	0	0	0	0	0	0	0	0	0	0	0	0	0	0	0	0	0	0	0	0	0	0	0	0	0	0	0	0	0	0	0	0
Staphylococcus gallinarum	SNUC 2913	SAMN06173036	Bos taurus	Subclinical mastitis	7	0	0	0	0	0	0	0	0	0	0	0	0	0	0	0	0	0	0	0	0	0	0	0	0	0	0	0	0	0	0	0	0	0	0	0
Staphylococcus gallinarum	SNUC 3067	SAMN06173037	Bos taurus	Subclinical mastitis	7	0	0	0	0	0	0	0	0	0	0	0	0	0	0	0	0	0	0	0	0	0	0	0	0	0	0	0	0	0	0	0	0	0	0	0
Staphylococcus gallinarum	SNUC 4089	SAMN06173038	Bos taurus	Subclinical mastitis	7	0	0	0	0	0	0	0	0	0	0	0	0	0	0	0	0	0	0	0	0	0	0	0	0	0	0	0	0	0	0	0	0	0	0	0
Staphylococcus gallinarum	SNUC 4236	SAMN06173039	Bos taurus	Subclinical mastitis	7	0	0	0	0	0	0	0	0	0	0	0	0	0	0	0	0	0	0	0	0	0	0	0	0	0	0	0	0	0	0	0	0	0	0	0
Staphylococcus gallinarum	SNUC 4583	SAMN06173040	Bos taurus	Subclinical mastitis	7	0	0	0	0	0	0	0	0	0	0	0	0	0	0	0	0	0	0	0	0	0	0	0	0	0	0	0	0	0	0	0	0	0	0	0
Staphylococcus gallinarum	SNUC 4633	SAMN06173041	Bos taurus	Subclinical mastitis	7	0	0	0	0	0	0	0	0	0	0	0	0	0	0	0	0	0	0	0	0	0	0	0	0	0	0	0	0	0	0	0	0	0	0	0
Staphylococcus gallinarum	SNUC 5344	SAMN06173042	Bos taurus	Subclinical mastitis	7	0	0	0	0	0	0	0	0	0	0	0	0	0	0	0	0	0	0	0	0	0	0	0	0	0	0	0	0	0	0	0	0	0	0	0
Staphylococcus gallinarum	SNUC 5382	SAMN06173043	Bos taurus	Subclinical mastitis	7	0	0	0	0	0	0	0	0	0	0	0	0	0	0	0	0	0	0	0	0	0	0	0	0	0	0	0	0	0	0	0	0	0	0	0
Staphylococcus gallinarum	SNUC 4781	SAMN06173044	Bos taurus	Subclinical mastitis	4	0	0	0	0	0	1	0	0	0	0	0	0	0	0	0	1	1	1	0	0	0	0	0	1	0	0	0	0	0	0	0	0	0	0	0
Staphylococcus gallinarum	SNUC 4861	SAMN06173045	Bos taurus	Subclinical mastitis	7	0	0	0	0	0	0	0	0	0	0	0	0	0	0	0	0	0	0	0	0	0	0	0	0	0	0	0	0	0	0	0	0	0	0	0
Staphylococcus haemolyticus	SNUC 1317	SAMN06173057	Bos taurus	Clinical mastitis	19	0	0	0	0	0	1	0	0	0	0	0	0	0	0	0	1	0	1	0	1	1	1	0	1	0	0	0	0	0	0	0	1	1	1	1
Staphylococcus haemolyticus	SNUC 1342	SAMN06173058	Bos taurus	Clinical mastitis	19	0	0	0	0	0	1	0	0	0	0	0	0	0	0	0	1	0	1	0	1	1	1	0	1	0	0	0	0	0	0	0	1	1	1	1
Staphylococcus haemolyticus	SNUC 1361	SAMN06173059	Bos taurus	Clinical mastitis	19	0	0	0	0	0	1	0	0	0	0	0	0	0	0	0	1	0	1	0	1	1	1	0	1	0	0	0	0	0	0	0	1	1	1	1
Staphylococcus haemolyticus	SNUC 1408	SAMN06173060	Bos taurus	Clinical mastitis	19	0	0	0	0	0	1	0	0	0	0	0	0	0	0	0	1	0	1	0	1	1	1	0	1	0	0	0	0	0	0	0	1	1	1	1
Staphylococcus haemolyticus	SNUC 109	SAMN06173046	Bos taurus	Subclinical mastitis	19	0	0	0	0	0	1	0	0	0	0	0	0	0	0	0	1	0	0	0	1	1	1	0	1	0	0	0	0	0	0	0	1	1	1	1
Staphylococcus haemolyticus	SNUC 119	SAMN06173047	Bos taurus	Subclinical mastitis	19	0	0	0	0	0	1	0	1	0	0	0	0	0	0	0	1	0	1	0	1	1	1	0	1	0	0	0	0	0	0	0	1	1	1	1
Staphylococcus haemolyticus	SNUC 123	SAMN06173048	Bos taurus	Subclinical mastitis	19	0	0	0	0	0	1	0	0	0	0	0	0	0	0	0	1	0	1	0	1	1	1	0	1	0	0	0	0	0	0	0	1	1	1	1
Staphylococcus haemolyticus	SNUC 127	SAMN06173049	Bos taurus	Subclinical mastitis	9	0	0	0	0	0	1	0	0	0	0	0	0	0	0	0	1	0	1	0	1	0	1	0	1	0	0	0	0	0	0	0	1	1	1	1
Staphylococcus haemolyticus	SNUC 128	SAMN06173050	Bos taurus	Subclinical mastitis	9	0	0	0	0	0	1	0	0	0	0	0	0	0	0	0	1	0	1	0	1	0	1	0	1	0	0	0	0	0	0	0	1	1	1	1
Staphylococcus haemolyticus	SNUC 136	SAMN06173051	Bos taurus	Subclinical mastitis	9	0	0	0	0	0	1	0	0	0	0	0	0	0	0	0	1	0	1	0	1	0	1	0	1	0	0	0	0	0	0	0	1	1	1	1
Staphylococcus haemolyticus	SNUC 192	SAMN06173052	Bos taurus	Subclinical mastitis	9	0	0	0	0	0	1	0	0	0	0	0	0	0	0	0	1	0	1	0	1	0	1	0	1	0	0	0	0	0	0	0	1	1	1	1
Staphylococcus haemolyticus	SNUC 203	SAMN06173053	Bos taurus	Subclinical mastitis	19	0	0	0	0	0	1	0	0	0	0	0	0	0	0	0	1	0	1	0	1	1	1	0	1	0	0	0	0	0	0	0	1	1	1	1
Staphylococcus haemolyticus	SNUC 220	SAMN06173054	Bos taurus	Subclinical mastitis	9	0	0	0	0	0	1	0	0	0	0	0	0	0	0	0	1	0	1	0	1	0	1	0	1	0	0	0	0	0	0	0	1	1	1	1
Staphylococcus haemolyticus	SNUC 823	SAMN06173055	Bos taurus	Subclinical mastitis	19	0	0	0	0	0	1	0	0	0	0	0	0	0	0	0	1	0	1	0	1	1	1	0	1	0	0	0	0	0	0	0	1	1	1	1
Staphylococcus haemolyticus	SNUC 1114	SAMN06173056	Bos taurus	Subclinical mastitis	19	0	0	0	0	0	1	0	0	0	0	0	0	0	0	0	1	0	1	0	1	1	1	0	1	0	0	0	0	0	0	0	1	1	1	1
Staphylococcus haemolyticus	SNUC 1450	SAMN06173061	Bos taurus	Subclinical mastitis	19	0	0	0	0	0	1	0	0	0	0	0	0	0	0	0	1	0	1	0	1	1	1	0	1	0	0	0	0	0	0	0	1	1	1	1
Staphylococcus haemolyticus	SNUC 1584	SAMN06173062	Bos taurus	Subclinical mastitis	19	0	0	0	0	0	1	0	0	0	0	0	0	0	0	0	1	0	1	0	1	1	1	0	1	0	0	0	0	0	0	0	1	1	1	1
Staphylococcus haemolyticus	SNUC 2139	SAMN06173063	Bos taurus	Subclinical mastitis	19	0	0	0	0	0	1	0	1	0	0	0	0	0	0	0	1	0	1	0	1	1	1	0	1	0	0	0	0	0	0	0	1	1	1	1
Staphylococcus haemolyticus	SNUC 2184	SAMN06173064	Bos taurus	Subclinical mastitis	9	0	0	0	0	0	1	0	0	0	0	0	0	0	0	0	1	0	1	0	1	0	1	0	1	0	0	0	0	0	0	0	1	1	1	1
Staphylococcus haemolyticus	SNUC 2245	SAMN06173065	Bos taurus	Subclinical mastitis	9	0	0	0	0	0	1	0	0	0	0	0	0	0	0	0	1	0	1	0	1	0	1	0	1	0	0	0	0	0	0	0	1	1	1	1
Staphylococcus haemolyticus	SNUC 2814	SAMN06173066	Bos taurus	Subclinical mastitis	9	0	0	0	0	0	1	0	0	0	0	0	0	0	0	0	1	0	1	0	1	0	1	0	1	0	0	0	0	0	0	0	1	1	1	1
Staphylococcus haemolyticus	SNUC 3453	SAMN06173067	Bos taurus	Subclinical mastitis	19	0	0	0	0	0	1	0	0	0	0	0	0	0	0	0	1	0	1	0	1	1	1	0	1	0	0	0	0	0	0	0	1	1	1	1
Staphylococcus haemolyticus	SNUC 3825	SAMN06173068	Bos taurus	Subclinical mastitis	19	0	0	0	0	0	1	0	0	0	0	0	0	0	0	0	1	0	1	0	1	1	1	0	1	0	0	0	0	0	0	0	1	1	1	1
Staphylococcus haemolyticus	SNUC 4350	SAMN06173069	Bos taurus	Subclinical mastitis	19	0	0	0	0	0	1	0	0	0	0	0	0	0	0	0	1	0	0	0	1	1	1	0	1	0	0	0	0	0	0	0	1	1	1	1
Staphylococcus haemolyticus	SNUC 4488	SAMN06173070	Bos taurus	Subclinical mastitis	19	0	0	0	0	0	1	0	0	0	0	0	0	0	0	0	1	0	1	0	1	1	1	0	1	0	0	0	0	0	0	0	1	1	1	1
Staphylococcus haemolyticus	SNUC 4637	SAMN06173071	Bos taurus	Subclinical mastitis	19	0	0	0	0	0	1	0	0	0	0	0	0	0	0	0	1	0	1	0	1	1	1	0	1	0	0	0	0	0	0	0	1	1	1	1
Staphylococcus haemolyticus	SNUC 5468	SAMN06173072	Bos taurus	Subclinical mastitis	19	0	0	0	0	0	1	0	0	0	0	0	0	0	0	0	1	0	1	0	1	1	1	0	1	0	0	0	0	0	0	0	1	1	1	1
Staphylococcus haemolyticus	SNUC 5782	SAMN06173073	Bos taurus	Subclinical mastitis	19	0	0	0	0	0	1	0	0	0	0	0	0	0	0	0	1	0	1	0	1	1	0	0	1	0	0	0	0	0	0	0	1	1	1	1
Staphylococcus haemolyticus	SNUC 4966	SAMN06173074	Bos taurus	Subclinical mastitis	19	0	0	0	0	0	1	0	0	0	0	0	0	0	0	0	1	0	1	0	1	1	1	0	1	0	0	0	0	0	0	0	1	1	1	1
Staphylococcus hominis	K1	SAMN06678637	Bos taurus	Clinical mastitis	15	0	0	0	0	0	1	0	0	0	0	0	0	0	0	0	1	1	1	0	1	1	1	0	1	0	0	0	0	0	0	0	1	1	1	1
Staphylococcus hominis	SNUC 2444	SAMN06173075	Bos taurus	Subclinical mastitis	15	0	0	0	0	0	1	0	0	0	0	0	0	0	0	0	1	1	1	0	0	0	1	0	1	0	0	0	0	0	0	0	1	1	1	1
Staphylococcus hominis	SNUC 2620	SAMN06173076	Bos taurus	Subclinical mastitis	15	0	0	0	0	0	1	0	0	0	0	0	0	0	0	0	1	1	1	0	0	1	1	0	1	0	0	0	0	0	0	0	1	1	1	1
Staphylococcus hominis	SNUC 2694	SAMN06173077	Bos taurus	Subclinical mastitis	15	0	0	0	0	0	1	1	0	0	0	0	0	0	0	0	1	1	1	0	1	0	1	0	1	0	0	0	0	0	0	0	1	1	1	1
Staphylococcus hominis	SNUC 3404	SAMN06173078	Bos taurus	Subclinical mastitis	15	0	0	0	0	0	1	0	0	0	0	0	0	0	0	0	1	1	1	0	0	0	1	0	1	0	0	0	0	0	0	0	1	1	1	1
Staphylococcus hominis	SNUC 3405	SAMN06173079	Bos taurus	Subclinical mastitis	15	0	0	0	0	0	1	0	0	0	0	0	0	0	0	0	1	1	1	0	0	1	1	0	1	0	0	0	0	0	0	0	1	1	1	1
Staphylococcus hominis	SNUC 3870	SAMN06173080	Bos taurus	Subclinical mastitis	15	0	0	0	0	0	1	0	0	0	0	0	0	0	0	0	1	1	1	0	0	1	1	0	1	0	0	0	0	0	0	0	1	1	1	1
Staphylococcus hominis	SNUC 5336	SAMN06173081	Bos taurus	Subclinical mastitis	15	0	0	0	0	0	1	0	0	0	0	0	0	0	0	0	1	1	1	0	0	1	1	0	1	0	0	0	0	0	0	0	1	1	1	1
Staphylococcus hominis	SNUC 5746	SAMN06173082	Bos taurus	Subclinical mastitis	15	0	0	0	0	0	1	0	0	0	0	0	0	0	0	0	1	1	1	0	0	0	1	0	1	0	0	0	0	0	0	0	1	1	1	1
Staphylococcus hominis	SNUC 5748	SAMN06173083	Bos taurus	Subclinical mastitis	15	0	0	0	0	0	1	0	0	0	0	0	0	0	0	0	1	1	1	0	0	0	1	0	1	0	0	0	0	0	0	0	1	1	1	1
Staphylococcus hominis	SNUC 5852	SAMN06173084	Bos taurus	Subclinical mastitis	15	0	0	0	0	0	1	0	0	0	0	0	0	0	0	0	1	1	1	0	0	1	1	0	1	0	0	0	0	0	0	0	1	1	1	1
Staphylococcus hominis	SNUC 4474	SAMN06173085	Bos taurus	Subclinical mastitis	15	0	0	0	0	1	1	0	0	0	0	0	0	0	0	0	1	1	1	0	0	0	1	0	1	0	0	0	0	0	0	0	1	1	1	1
Staphylococcus hominis	19A	SAMN09714578	Bubalus bubalis	Subclinical mastitis	2	0	0	1	0	1	1	1	0	0	0	0	0	0	0	0	1	0	0	0	1	1	0	0	1	0	0	0	0	0	0	0	0	0	0	0
Staphylococcus hyicus	SNUC 5426	SAMN06173086	Bos taurus	Subclinical mastitis	15	0	0	0	0	0	1	0	0	0	0	0	0	0	0	0	1	1	0	0	0	0	1	0	1	0	0	0	0	0	0	0	1	1	1	1
Staphylococcus hyicus	SNUC 5959	SAMN06173087	Bos taurus	Subclinical mastitis	2	0	0	1	0	1	1	1	0	0	0	0	0	0	0	1	1	0	1	0	1	1	0	0	1	0	0	0	0	0	0	0	0	0	0	0
Staphylococcus hyicus	SNUC 4992	SAMN06173088	Bos taurus	Subclinical mastitis	2	0	0	1	0	1	1	1	0	0	0	0	0	0	0	0	1	0	0	0	1	1	0	0	1	0	0	0	0	0	0	0	0	0	0	0
Staphylococcus kloosii	SNUC 4696	SAMN06173089	Bos taurus	Subclinical mastitis	7	0	0	0	0	0	0	0	0	0	0	0	0	0	0	0	0	0	0	0	0	0	0	0	0	0	0	0	0	0	0	0	0	0	0	0
Staphylococcus nepalensis	SNUC 4025	SAMN06173090	Bos taurus	Subclinical mastitis	7	0	0	0	0	0	0	0	0	0	0	0	0	0	0	0	0	0	0	0	0	0	0	0	0	0	0	0	0	0	0	0	0	0	0	0
Staphylococcus nepalensis	SNUC 4337	SAMN06173091	Bos taurus	Subclinical mastitis	4	0	0	0	0	0	1	0	0	0	0	0	0	0	0	0	1	0	1	0	1	0	0	0	1	0	0	0	0	0	0	0	0	0	0	0
Staphylococcus pasteuri	SNUC 2044	SAMN06173092	Bos taurus	Subclinical mastitis	3	0	0	0	0	0	1	0	1	0	0	0	0	0	0	0	1	0	0	0	0	1	1	1	1	0	0	0	0	0	0	0	0	0	0	0
Staphylococcus pasteuri	SNUC 2657	SAMN06173093	Bos taurus	Subclinical mastitis	3	0	0	0	0	0	1	0	1	0	0	0	0	0	0	0	1	0	0	0	0	1	1	1	1	0	0	0	0	0	0	0	0	0	0	0
Staphylococcus pasteuri	SNUC 4960	SAMN06173094	Bos taurus	Subclinical mastitis	3	0	0	0	0	0	1	0	0	0	1	0	0	0	0	0	1	0	0	0	0	1	1	1	1	0	0	0	0	0	0	0	0	0	0	0
Staphylococcus pasteuri	SNUC 5019	SAMN06173095	Bos taurus	Subclinical mastitis	3	0	0	0	0	0	1	0	1	0	0	0	0	0	0	0	1	0	1	0	0	1	1	1	1	0	0	0	0	0	0	0	0	0	0	0
Staphylococcus pasteuri	SNUC 5329	SAMN06173096	Bos taurus	Subclinical mastitis	10	0	0	0	0	0	1	0	1	0	0	0	0	0	0	0	1	0	1	0	0	1	1	1	1	0	0	1	1	1	1	0	1	1	1	1
Staphylococcus pasteuri	SNUC 5836	SAMN06173097	Bos taurus	Subclinical mastitis	10	0	0	0	0	0	1	0	1	0	0	0	0	0	0	0	1	0	1	0	0	1	1	1	1	0	0	1	1	1	1	0	1	1	1	1
Staphylococcus saprophyticus	SNUC 946	SAMN06173098	Bos taurus	Subclinical mastitis	5	0	0	0	0	0	1	0	0	0	0	0	0	0	0	0	1	0	0	0	0	0	0	0	1	0	0	0	0	0	0	0	0	0	0	0
Staphylococcus saprophyticus	SNUC 1141	SAMN06173099	Bos taurus	Subclinical mastitis	16	0	0	0	0	0	1	0	0	0	0	0	0	0	0	0	1	0	0	0	0	0	0	0	1	0	0	0	0	1	0	1	1	1	1	1
Staphylococcus saprophyticus	SNUC 1435	SAMN06173100	Bos taurus	Subclinical mastitis	16	0	0	0	0	0	1	0	0	0	0	0	0	0	0	0	1	0	0	0	0	0	0	0	1	0	0	0	0	1	0	1	1	1	1	1
Staphylococcus saprophyticus	SNUC 1928	SAMN06173101	Bos taurus	Subclinical mastitis	16	0	0	0	0	0	1	0	0	0	0	0	0	0	0	0	1	0	0	0	0	0	0	0	1	0	0	0	0	1	0	1	1	1	1	1
Staphylococcus saprophyticus	SNUC 2042	SAMN06173102	Bos taurus	Subclinical mastitis	16	0	0	0	0	0	1	0	0	0	0	0	0	0	0	0	1	0	0	0	0	0	0	0	1	0	0	0	0	1	0	1	1	1	1	1
Staphylococcus saprophyticus	SNUC 2120	SAMN06173103	Bos taurus	Subclinical mastitis	16	0	0	0	0	0	1	0	0	0	0	0	0	0	0	0	1	0	0	0	0	0	0	0	1	0	0	0	0	1	0	1	1	1	1	1
Staphylococcus saprophyticus	SNUC 2373	SAMN06173104	Bos taurus	Subclinical mastitis	5	0	0	0	0	0	1	0	0	0	0	0	0	0	0	0	1	0	0	0	0	0	0	0	1	0	0	0	0	0	0	0	0	0	0	0
Staphylococcus saprophyticus	SNUC 2834	SAMN06173105	Bos taurus	Subclinical mastitis	16	0	0	0	0	0	1	0	0	0	0	0	0	0	0	0	1	0	0	0	0	0	0	0	1	0	0	0	0	1	0	1	1	1	1	1
Staphylococcus saprophyticus	SNUC 3102	SAMN06173106	Bos taurus	Subclinical mastitis	16	0	0	0	0	0	1	0	0	0	0	0	0	0	0	0	1	0	1	0	0	0	0	0	1	0	0	0	0	1	0	1	1	1	1	1
Staphylococcus saprophyticus	SNUC 3312	SAMN06173107	Bos taurus	Subclinical mastitis	16	0	0	0	0	0	1	0	0	0	0	0	0	0	0	0	1	0	0	0	0	0	0	0	1	0	0	0	0	1	0	1	1	1	1	1
Staphylococcus saprophyticus	SNUC 3824	SAMN06173108	Bos taurus	Subclinical mastitis	14	0	0	0	0	0	0	0	0	0	0	0	0	0	0	0	0	0	0	0	0	0	0	0	0	0	0	0	0	1	0	1	1	1	1	1
Staphylococcus saprophyticus	SNUC 4138	SAMN06173109	Bos taurus	Subclinical mastitis	14	0	0	0	0	0	0	0	0	0	0	0	0	0	0	0	0	0	0	0	0	0	0	0	0	0	0	0	0	1	0	1	1	1	1	1
Staphylococcus saprophyticus	SNUC 4826	SAMN06173110	Bos taurus	Subclinical mastitis	14	0	0	0	0	0	0	0	0	0	0	0	0	0	0	0	0	0	0	0	0	0	0	0	0	0	0	0	0	1	0	1	1	1	1	1
Staphylococcus saprophyticus	SNUC 5300	SAMN06173111	Bos taurus	Subclinical mastitis	16	0	0	0	0	0	1	0	0	0	0	0	0	0	0	0	1	0	0	0	0	0	1	0	1	0	0	0	0	1	0	1	1	1	1	1
Staphylococcus saprophyticus	SNUC 5359	SAMN06173112	Bos taurus	Subclinical mastitis	16	0	0	0	0	0	1	0	0	0	0	0	0	0	0	0	1	0	0	0	0	0	0	0	1	0	0	0	0	1	0	1	1	1	1	1
Staphylococcus saprophyticus	SNUC 5479	SAMN06173113	Bos taurus	Subclinical mastitis	16	0	0	0	0	0	1	0	0	0	0	0	0	0	0	0	1	0	0	0	0	0	0	0	1	0	0	0	0	1	0	1	1	1	1	1
Staphylococcus sciuri	SNUC 1323	SAMN06173122	Bos taurus	Clinical mastitis	7	0	0	0	0	0	0	0	0	0	0	0	0	0	0	0	0	0	0	0	0	0	0	0	0	0	0	0	0	0	0	0	0	0	0	0
Staphylococcus sciuri	SNUC 1326	SAMN06173123	Bos taurus	Clinical mastitis	7	0	0	0	0	0	0	0	0	0	0	0	0	0	0	0	0	0	0	0	0	0	0	0	0	0	0	0	0	0	0	0	0	0	0	0
Staphylococcus sciuri	SNUC 1345	SAMN06173124	Bos taurus	Clinical mastitis	7	0	0	0	0	0	0	0	0	0	0	0	0	0	0	0	0	0	0	0	0	0	0	0	0	0	0	0	0	0	0	0	0	0	0	0
Staphylococcus sciuri	SNUC 1352	SAMN06173125	Bos taurus	Clinical mastitis	7	0	0	0	0	0	0	0	0	0	0	0	0	0	0	0	0	0	0	0	0	0	0	0	0	0	0	0	0	0	0	0	0	0	0	0
Staphylococcus sciuri	SNUC 1353	SAMN06173126	Bos taurus	Clinical mastitis	7	0	0	0	0	0	0	0	0	0	0	0	0	0	0	0	0	0	0	0	0	0	0	0	0	0	0	0	0	0	0	0	0	0	0	0
Staphylococcus sciuri	SNUC 1372	SAMN06173127	Bos taurus	Clinical mastitis	7	0	0	0	0	0	0	0	0	0	0	0	0	0	0	0	0	0	0	0	0	0	0	0	0	0	0	0	0	0	0	0	0	0	0	0
Staphylococcus sciuri	SNUC 1403	SAMN06173128	Bos taurus	Clinical mastitis	7	0	0	0	0	0	0	0	0	0	0	0	0	0	0	0	0	0	0	0	0	0	0	0	0	0	0	0	0	0	0	0	0	0	0	0
Staphylococcus sciuri	SNUC 1516	SAMN06173129	Bos taurus	Clinical mastitis	7	0	0	0	0	0	0	0	0	0	0	0	0	0	0	0	0	0	0	0	0	0	0	0	0	0	0	0	0	0	0	0	0	0	0	0
Staphylococcus sciuri	SNUC 70	SAMN06173114	Bos taurus	Subclinical mastitis	7	0	0	0	0	0	0	0	0	0	0	0	0	0	0	0	0	0	0	0	0	0	0	0	0	0	0	0	0	0	0	0	0	0	0	0
Staphylococcus sciuri	SNUC 174	SAMN06173115	Bos taurus	Subclinical mastitis	7	0	0	0	0	0	0	0	0	0	0	0	0	0	0	0	0	0	0	0	0	0	0	0	0	0	0	0	0	0	0	0	0	0	0	0
Staphylococcus sciuri	SNUC 209	SAMN06173116	Bos taurus	Subclinical mastitis	7	0	0	0	0	0	0	0	0	0	0	0	0	0	0	0	0	0	0	0	0	0	0	0	0	0	0	0	0	0	0	0	0	0	0	0
Staphylococcus sciuri	SNUC 225	SAMN06173117	Bos taurus	Subclinical mastitis	7	0	0	0	0	0	0	0	0	0	0	0	0	0	0	0	0	0	0	0	0	0	0	0	0	0	0	0	0	0	0	0	0	0	0	0
Staphylococcus sciuri	SNUC 275	SAMN06173118	Bos taurus	Subclinical mastitis	7	0	0	0	0	0	0	0	0	0	0	0	0	0	0	0	0	0	0	0	0	0	0	0	0	0	0	0	0	0	0	0	0	0	0	0
Staphylococcus sciuri	SNUC 740	SAMN06173119	Bos taurus	Subclinical mastitis	7	0	0	0	0	0	0	0	0	0	0	0	0	0	0	0	0	0	0	0	0	0	0	0	0	0	0	0	0	0	0	0	0	0	0	0
Staphylococcus sciuri	SNUC 1020	SAMN06173120	Bos taurus	Subclinical mastitis	2	1	0	0	1	0	1	1	0	0	1	1	0	0	0	1	1	0	1	0	1	1	1	0	1	0	0	0	0	0	0	0	0	0	0	0
Staphylococcus sciuri	SNUC 1043	SAMN06173121	Bos taurus	Subclinical mastitis	7	0	0	0	0	0	0	0	0	0	0	0	0	0	0	0	0	0	0	0	0	0	0	0	0	0	0	0	0	0	0	0	0	0	0	0
Staphylococcus sciuri	SNUC 1679	SAMN06173130	Bos taurus	Subclinical mastitis	7	0	0	0	0	0	0	0	0	0	0	0	0	0	0	0	0	0	0	0	0	0	0	0	0	0	0	0	0	0	0	0	0	0	0	0
Staphylococcus sciuri	SNUC 1760	SAMN06173131	Bos taurus	Subclinical mastitis	7	0	0	0	0	0	0	0	0	0	0	0	0	0	0	0	0	0	0	0	0	0	0	0	0	0	0	0	0	0	0	0	0	0	0	0
Staphylococcus sciuri	SNUC 2103	SAMN06173132	Bos taurus	Subclinical mastitis	7	0	0	0	0	0	0	0	0	0	0	0	0	0	0	0	0	0	0	0	0	0	0	0	0	0	0	0	0	0	0	0	0	0	0	0
Staphylococcus sciuri	SNUC 2430	SAMN06173133	Bos taurus	Subclinical mastitis	7	0	0	0	0	0	0	0	0	0	0	0	0	0	0	0	0	0	0	0	0	0	0	0	0	0	0	0	0	0	0	0	0	0	0	0
Staphylococcus sciuri	SNUC 2754	SAMN06173134	Bos taurus	Subclinical mastitis	7	0	0	0	0	0	0	0	0	0	0	0	0	0	0	0	0	0	0	0	0	0	0	0	0	0	0	0	0	0	0	0	0	0	0	0
Staphylococcus sciuri	SNUC 2936	SAMN06173135	Bos taurus	Subclinical mastitis	7	0	0	0	0	0	0	0	0	0	0	0	0	0	0	0	0	0	0	0	0	0	0	0	0	0	0	0	0	0	0	0	0	0	0	0
Staphylococcus sciuri	SNUC 3120	SAMN06173136	Bos taurus	Subclinical mastitis	7	0	0	0	0	0	0	0	0	0	0	0	0	0	0	0	0	0	0	0	0	0	0	0	0	0	0	0	0	0	0	0	0	0	0	0
Staphylococcus sciuri	SNUC 3363	SAMN06173137	Bos taurus	Subclinical mastitis	7	0	0	0	0	0	0	0	0	0	0	0	0	0	0	0	0	0	0	0	0	0	0	0	0	0	0	0	0	0	0	0	0	0	0	0
Staphylococcus sciuri	SNUC 3899	SAMN06173138	Bos taurus	Subclinical mastitis	7	0	0	0	0	0	0	0	0	0	0	0	0	0	0	0	0	0	0	0	0	0	0	0	0	0	0	0	0	0	0	0	0	0	0	0
Staphylococcus sciuri	SNUC 4210	SAMN06173139	Bos taurus	Subclinical mastitis	7	0	0	0	0	0	0	0	0	0	0	0	0	0	0	0	0	0	0	0	0	0	0	0	0	0	0	0	0	0	0	0	0	0	0	0
Staphylococcus sciuri	SNUC 4659	SAMN06173140	Bos taurus	Subclinical mastitis	7	0	0	0	0	0	0	0	0	0	0	0	0	0	0	0	0	0	0	0	0	0	0	0	0	0	0	0	0	0	0	0	0	0	0	0
Staphylococcus sciuri	SNUC 5174	SAMN06173141	Bos taurus	Subclinical mastitis	7	0	0	0	0	0	0	0	0	0	0	0	0	0	0	0	0	0	0	0	0	0	0	0	0	0	0	0	0	0	0	0	0	0	0	0
Staphylococcus sciuri	SNUC 5594	SAMN06173142	Bos taurus	Subclinical mastitis	7	0	0	0	0	0	0	0	0	0	0	0	0	0	0	0	0	0	0	0	0	0	0	0	0	0	0	0	0	0	0	0	0	0	0	0
Staphylococcus simulans	SNUC 1325	SAMN06173153	Bos taurus	Clinical mastitis	4	0	0	0	0	0	1	0	0	0	0	0	0	0	0	0	1	0	1	0	1	0	0	0	1	0	0	0	0	0	0	0	0	0	0	0
Staphylococcus simulans	SNUC 1332	SAMN06173154	Bos taurus	Clinical mastitis	4	0	0	0	0	0	1	0	0	0	0	0	0	0	0	0	1	0	1	0	1	0	0	0	1	0	0	0	0	0	0	0	0	0	0	0
Staphylococcus simulans	SNUC 1334	SAMN06173155	Bos taurus	Clinical mastitis	4	0	0	0	0	0	1	0	0	0	0	0	0	0	0	0	1	0	1	1	1	0	0	0	1	0	0	0	0	0	0	0	0	0	0	0
Staphylococcus simulans	SNUC 1336	SAMN06173156	Bos taurus	Clinical mastitis	4	0	0	0	0	0	1	0	0	0	0	0	0	0	0	0	1	0	1	0	1	0	0	0	1	0	0	0	0	0	0	0	0	0	0	0
Staphylococcus simulans	SNUC 1337	SAMN06173157	Bos taurus	Clinical mastitis	4	0	0	0	0	0	1	0	0	0	0	0	0	0	0	0	1	0	1	0	1	0	0	0	1	0	0	0	0	0	0	0	0	0	0	0
Staphylococcus simulans	SNUC 1346	SAMN06173158	Bos taurus	Clinical mastitis	4	0	0	0	0	0	1	0	0	0	0	0	0	0	0	0	1	0	1	1	1	0	0	0	1	0	0	0	0	0	0	0	0	0	0	0
Staphylococcus simulans	SNUC 1347	SAMN06173159	Bos taurus	Clinical mastitis	5	0	0	0	0	0	1	0	0	0	0	0	0	0	0	0	1	0	0	0	1	0	0	0	1	0	0	0	0	0	0	0	0	0	0	0
Staphylococcus simulans	SNUC 1354	SAMN06173160	Bos taurus	Clinical mastitis	4	0	0	0	0	0	1	0	0	0	0	0	0	0	0	0	1	0	1	0	1	0	0	0	1	0	0	0	0	0	0	0	0	0	0	0
Staphylococcus simulans	SNUC 1355	SAMN06173161	Bos taurus	Clinical mastitis	4	0	0	0	0	0	1	0	0	0	0	0	0	0	0	0	1	0	1	0	1	0	0	0	1	0	0	0	0	0	0	0	0	0	0	0
Staphylococcus simulans	SNUC 1368	SAMN06173162	Bos taurus	Clinical mastitis	5	0	0	0	0	0	1	0	0	0	0	0	0	0	0	0	1	0	0	0	1	0	0	0	1	0	0	0	0	0	0	0	0	0	0	0
Staphylococcus simulans	SNUC 1390	SAMN06173163	Bos taurus	Clinical mastitis	4	0	0	0	0	0	1	0	0	0	0	0	0	0	0	0	1	0	1	1	1	0	0	0	1	0	0	0	0	0	0	0	0	0	0	0
Staphylococcus simulans	SNUC 1392	SAMN06173164	Bos taurus	Clinical mastitis	4	0	0	0	0	0	1	0	0	0	0	0	0	0	0	0	1	0	1	0	1	0	0	0	1	0	0	0	0	0	0	0	0	0	0	0
Staphylococcus simulans	SNUC 1394	SAMN06173165	Bos taurus	Clinical mastitis	4	0	0	0	0	0	1	0	0	0	0	0	0	0	0	0	1	0	1	0	1	0	0	0	1	0	0	0	0	0	0	0	0	0	0	0
Staphylococcus simulans	SNUC 1395	SAMN06173166	Bos taurus	Clinical mastitis	4	0	0	0	0	0	1	0	0	0	0	0	0	0	0	0	1	0	1	0	1	0	0	0	1	0	0	0	0	0	0	0	0	0	0	0
Staphylococcus simulans	SNUC 1396	SAMN06173167	Bos taurus	Clinical mastitis	5	0	0	0	0	0	1	0	0	0	0	0	0	0	0	0	1	0	0	0	1	0	0	0	1	0	0	0	0	0	0	0	0	0	0	0
Staphylococcus simulans	SNUC 1690	SAMN06173171	Bos taurus	Clinical mastitis	5	0	0	0	0	0	1	0	0	0	0	0	0	0	0	0	1	0	0	0	1	0	0	0	1	0	0	0	0	0	0	0	0	0	0	0
Staphylococcus simulans	SNUC 51	SAMN06173143	Bos taurus	Subclinical mastitis	4	0	0	0	0	0	1	0	0	0	0	0	0	0	0	0	1	0	1	0	1	0	0	0	1	0	0	0	0	0	0	0	0	0	0	0
Staphylococcus simulans	SNUC 67	SAMN06173144	Bos taurus	Subclinical mastitis	4	0	0	0	0	0	1	0	0	0	0	0	0	0	0	0	1	0	1	0	1	0	0	0	1	0	0	0	0	0	0	0	0	0	0	0
Staphylococcus simulans	SNUC 78	SAMN06173145	Bos taurus	Subclinical mastitis	5	0	0	0	0	0	1	0	0	0	0	0	0	0	0	0	1	0	0	0	1	0	0	0	1	0	0	0	0	0	0	0	0	0	0	0
Staphylococcus simulans	SNUC 317	SAMN06173146	Bos taurus	Subclinical mastitis	3	0	0	0	0	0	1	0	0	0	0	0	0	0	0	0	1	0	1	0	1	1	0	0	1	0	0	0	0	0	0	0	0	0	0	0
Staphylococcus simulans	SNUC 822	SAMN06173147	Bos taurus	Subclinical mastitis	4	0	0	0	0	0	1	0	0	0	0	0	0	0	0	0	1	0	1	1	1	0	0	0	1	0	0	0	0	0	0	0	0	0	0	0
Staphylococcus simulans	SNUC 824	SAMN06173148	Bos taurus	Subclinical mastitis	4	0	0	0	0	0	1	0	0	0	0	0	0	0	0	0	1	0	1	0	1	0	0	0	1	0	0	0	0	0	0	0	0	0	0	0
Staphylococcus simulans	SNUC 915	SAMN06173149	Bos taurus	Subclinical mastitis	4	0	0	0	0	0	1	0	0	0	0	0	0	0	0	0	1	0	1	0	1	0	0	0	1	0	0	0	0	0	0	0	0	0	0	0
Staphylococcus simulans	SNUC 940	SAMN06173150	Bos taurus	Subclinical mastitis	4	0	0	0	0	0	1	0	0	0	0	0	0	0	0	0	1	0	1	0	1	0	0	0	1	0	0	0	0	0	0	0	0	0	0	0
Staphylococcus simulans	SNUC 983	SAMN06173151	Bos taurus	Subclinical mastitis	4	0	0	0	0	0	1	0	0	0	0	0	0	0	0	0	1	0	1	0	1	0	0	0	1	0	0	0	0	0	0	0	0	0	0	0
Staphylococcus simulans	SNUC 1050	SAMN06173152	Bos taurus	Subclinical mastitis	4	0	0	0	0	0	1	0	0	0	0	0	0	0	0	0	1	0	1	0	1	0	0	0	1	0	0	0	0	0	0	0	0	0	0	0
Staphylococcus simulans	SNUC 1463	SAMN06173168	Bos taurus	Subclinical mastitis	4	0	0	0	0	0	1	0	0	0	0	0	0	0	0	0	1	0	1	0	1	0	0	0	0	0	0	0	0	0	0	0	0	0	0	0
Staphylococcus simulans	SNUC 1535	SAMN06173169	Bos taurus	Subclinical mastitis	5	0	0	0	0	0	1	0	0	0	0	0	0	0	0	0	1	0	0	0	1	0	0	0	1	0	0	0	0	0	0	0	0	0	0	0
Staphylococcus simulans	SNUC 1617	SAMN06173170	Bos taurus	Subclinical mastitis	4	0	0	0	0	0	1	0	0	0	0	0	0	0	0	0	1	0	1	0	1	0	0	0	1	0	0	0	0	0	0	0	0	0	0	0
Staphylococcus simulans	SNUC 1713	SAMN06173172	Bos taurus	Subclinical mastitis	4	0	0	0	0	0	1	0	0	0	0	0	0	0	0	0	1	0	1	0	1	0	0	0	1	0	0	0	0	0	0	0	0	0	0	0
Staphylococcus simulans	SNUC 1897	SAMN06173173	Bos taurus	Subclinical mastitis	4	0	0	0	0	0	1	0	0	0	0	0	0	0	0	0	1	0	1	0	1	0	0	0	1	0	0	0	0	0	0	0	0	0	0	0
Staphylococcus simulans	SNUC 2141	SAMN06173174	Bos taurus	Subclinical mastitis	4	0	0	0	0	0	1	0	0	0	0	0	0	0	0	0	1	0	1	0	1	0	0	0	1	0	0	0	0	0	0	0	0	0	0	0
Staphylococcus simulans	SNUC 2167	SAMN06173175	Bos taurus	Subclinical mastitis	4	0	0	0	0	0	1	0	0	0	0	0	0	0	0	0	1	0	1	0	1	0	0	0	1	0	0	0	0	0	0	0	0	0	0	0
Staphylococcus simulans	SNUC 2464	SAMN06173176	Bos taurus	Subclinical mastitis	4	0	0	0	0	0	1	0	0	0	0	0	0	0	0	0	1	0	1	0	1	0	0	0	1	0	0	0	0	0	0	0	0	0	0	0
Staphylococcus simulans	SNUC 2478	SAMN06173177	Bos taurus	Subclinical mastitis	5	0	0	0	0	0	1	0	0	0	0	0	0	0	0	0	1	0	0	0	1	0	0	0	1	0	0	0	0	0	0	0	0	0	0	0
Staphylococcus simulans	SNUC 2756	SAMN06173178	Bos taurus	Subclinical mastitis	4	0	0	0	0	0	1	0	0	0	0	0	0	0	0	0	1	0	1	0	1	0	0	0	1	0	0	0	0	0	0	0	0	0	0	0
Staphylococcus simulans	SNUC 3061	SAMN06173179	Bos taurus	Subclinical mastitis	4	0	0	0	0	0	1	0	0	0	0	0	0	0	0	0	1	0	1	0	1	0	0	0	1	0	0	0	0	0	0	0	0	0	0	0
Staphylococcus simulans	SNUC 3210	SAMN06173180	Bos taurus	Subclinical mastitis	4	0	0	0	0	0	1	0	0	0	0	0	0	0	0	0	1	0	1	0	1	0	0	0	1	0	0	0	0	0	0	0	0	0	0	0
Staphylococcus simulans	SNUC 3770	SAMN06173181	Bos taurus	Subclinical mastitis	5	0	0	0	0	0	1	0	0	0	0	0	0	0	0	0	1	0	0	0	1	0	0	0	1	0	0	0	0	0	0	0	0	0	0	0
Staphylococcus simulans	SNUC 3896	SAMN06173182	Bos taurus	Subclinical mastitis	3	0	0	0	0	0	1	0	0	0	0	0	0	0	0	0	1	0	1	0	1	1	0	0	1	0	0	0	0	0	0	0	0	0	0	0
Staphylococcus simulans	SNUC 5405	SAMN06173183	Bos taurus	Subclinical mastitis	4	0	0	0	0	0	1	0	0	0	0	0	0	0	0	0	1	0	1	0	1	0	0	0	1	0	0	0	0	0	0	0	0	0	0	0
Staphylococcus simulans	SNUC 4566	SAMN06173184	Bos taurus	Subclinical mastitis	4	0	0	0	0	0	1	0	0	0	0	0	0	0	0	0	1	0	1	0	1	0	0	0	1	0	0	0	0	0	0	0	0	0	0	0
Staphylococcus simulans	UMC-CNS-990	SAMN02471901	Bos taurus	Subclinical mastitis	4	0	0	0	0	0	1	0	0	0	0	0	0	0	0	0	1	0	1	0	1	0	0	0	1	0	0	0	0	0	0	0	0	0	0	0
Staphylococcus succinus	SNUC 201	SAMN06173185	Bos taurus	Subclinical mastitis	7	0	0	0	0	0	0	0	0	0	0	0	0	0	0	0	0	0	0	0	0	0	0	0	0	0	0	0	0	0	0	0	0	0	0	0
Staphylococcus succinus	SNUC 727	SAMN06173186	Bos taurus	Subclinical mastitis	7	0	0	0	0	0	0	0	0	0	0	0	0	0	0	0	0	0	0	0	0	0	0	0	0	0	0	0	0	0	0	0	0	0	0	0
Staphylococcus succinus	SNUC 1084	SAMN06173187	Bos taurus	Subclinical mastitis	7	0	0	0	0	0	0	0	0	0	0	0	0	0	0	0	0	0	0	0	0	0	0	0	0	0	0	0	0	0	0	0	0	0	0	0
Staphylococcus succinus	SNUC 1231	SAMN06173188	Bos taurus	Subclinical mastitis	7	0	0	0	0	0	0	0	0	0	0	0	0	0	0	0	0	0	0	0	0	0	0	0	0	0	0	0	0	0	0	0	0	0	0	0
Staphylococcus succinus	SNUC 1239	SAMN06173189	Bos taurus	Subclinical mastitis	7	0	0	0	0	0	0	0	0	0	0	0	0	0	0	0	0	0	0	0	0	0	0	0	0	0	0	0	0	0	0	0	0	0	0	0
Staphylococcus succinus	SNUC 1280	SAMN06173190	Bos taurus	Subclinical mastitis	7	0	0	0	0	0	0	0	0	0	0	0	0	0	0	0	0	0	0	0	0	0	0	0	0	0	0	0	0	0	0	0	0	0	0	0
Staphylococcus succinus	SNUC 1544	SAMN06173191	Bos taurus	Subclinical mastitis	7	0	0	0	0	0	0	0	0	0	0	0	0	0	0	0	0	0	0	0	0	0	0	0	0	0	0	0	0	0	0	0	0	0	0	0
Staphylococcus succinus	SNUC 1916	SAMN06173192	Bos taurus	Subclinical mastitis	7	0	0	0	0	0	0	0	0	0	0	0	0	0	0	0	0	0	0	0	0	0	0	0	0	0	0	0	0	0	0	0	0	0	0	0
Staphylococcus succinus	SNUC 2261	SAMN06173193	Bos taurus	Subclinical mastitis	7	0	0	0	0	0	0	0	0	0	0	0	0	0	0	0	0	0	0	0	0	0	0	0	0	0	0	0	0	0	0	0	0	0	0	0
Staphylococcus succinus	SNUC 4324	SAMN06173194	Bos taurus	Subclinical mastitis	7	0	0	0	0	0	0	0	0	0	0	0	0	0	0	0	0	0	0	0	0	0	0	0	0	0	0	0	0	0	0	0	0	0	0	0
Staphylococcus succinus	SNUC 4691	SAMN06173195	Bos taurus	Subclinical mastitis	7	0	0	0	0	0	0	0	0	0	0	0	0	0	0	0	0	0	0	0	0	0	0	0	0	0	0	0	0	0	0	0	0	0	0	0
Staphylococcus succinus	SNUC 5353	SAMN06173196	Bos taurus	Subclinical mastitis	7	0	0	0	0	0	0	0	0	0	0	0	0	0	0	0	0	0	0	0	0	0	0	0	0	0	0	0	0	0	0	0	0	0	0	0
Staphylococcus succinus	SNUC 5955	SAMN06173197	Bos taurus	Subclinical mastitis	7	0	0	0	0	0	0	0	0	0	0	0	0	0	0	0	0	0	0	0	0	0	0	0	0	0	0	0	0	0	0	0	0	0	0	0
Staphylococcus succinus	SNUC 6028	SAMN06173198	Bos taurus	Subclinical mastitis	7	0	0	0	0	0	0	0	0	0	0	0	0	0	0	0	0	0	0	0	0	0	0	0	0	0	0	0	0	0	0	0	0	0	0	0
Staphylococcus succinus	SNUC 4645	SAMN06173199	Bos taurus	Subclinical mastitis	7	0	0	0	0	0	0	0	0	0	0	0	0	0	0	0	0	0	0	0	0	0	0	0	0	0	0	0	0	0	0	0	0	0	0	0
Staphylococcus vitulinus	SNUC 430	SAMN06173200	Bos taurus	Subclinical mastitis	7	0	0	0	0	0	0	0	0	0	0	0	0	0	0	0	0	0	0	0	0	0	0	0	0	0	0	0	0	0	0	0	0	0	0	0
Staphylococcus vitulinus	SNUC 730	SAMN06173201	Bos taurus	Subclinical mastitis	7	0	0	0	0	0	0	0	0	0	0	0	0	0	0	0	0	0	0	0	0	0	0	0	0	0	0	0	0	0	0	0	0	0	0	0
Staphylococcus vitulinus	SNUC 2204	SAMN06173202	Bos taurus	Subclinical mastitis	7	0	0	0	0	0	0	0	0	0	0	0	0	0	0	0	0	0	0	0	0	0	0	0	0	0	0	0	0	0	0	0	0	0	0	0
Staphylococcus vitulinus	SNUC 2436	SAMN06173203	Bos taurus	Subclinical mastitis	7	0	0	0	0	0	0	0	0	0	0	0	0	0	0	0	0	0	0	0	0	0	0	0	0	0	0	0	0	0	0	0	0	0	0	0
Staphylococcus vitulinus	SNUC 2780	SAMN06173204	Bos taurus	Subclinical mastitis	7	0	0	0	0	0	0	0	0	0	0	0	0	0	0	0	0	0	0	0	0	0	0	0	0	0	0	0	0	0	0	0	0	0	0	0
Staphylococcus vitulinus	SNUC 4525	SAMN06173205	Bos taurus	Subclinical mastitis	7	0	0	0	0	0	0	0	0	0	0	0	0	0	0	0	0	0	0	0	0	0	0	0	0	0	0	0	0	0	0	0	0	0	0	0
Staphylococcus warneri	SNUC 194	SAMN06173206	Bos taurus	Subclinical mastitis	13	0	0	0	0	0	1	0	1	0	0	0	0	0	0	0	1	0	0	0	1	1	1	1	1	0	0	0	0	0	0	0	1	1	1	1
Staphylococcus warneri	SNUC 640	SAMN06173207	Bos taurus	Subclinical mastitis	13	0	0	0	0	0	1	0	1	0	0	0	0	0	0	0	1	1	0	0	1	0	1	1	1	0	0	0	0	0	0	0	1	1	1	1
Staphylococcus warneri	SNUC 1052	SAMN06173208	Bos taurus	Subclinical mastitis	13	0	0	0	0	0	1	0	1	0	0	0	0	0	0	0	1	0	0	0	1	1	1	1	1	0	0	0	0	0	0	0	1	1	1	1
Staphylococcus warneri	SNUC 1312	SAMN06173209	Bos taurus	Subclinical mastitis	13	0	0	0	0	0	1	0	1	0	0	0	0	0	0	0	1	0	1	0	1	1	1	1	1	0	0	0	0	0	0	0	1	1	1	1
Staphylococcus warneri	SNUC 1678	SAMN06173210	Bos taurus	Subclinical mastitis	13	0	0	0	0	0	1	0	1	0	0	0	0	0	0	0	1	0	0	0	1	1	1	1	1	0	0	0	0	0	0	0	1	1	1	1
Staphylococcus warneri	SNUC 2135	SAMN06173211	Bos taurus	Subclinical mastitis	13	0	0	0	0	0	1	0	1	0	1	0	0	0	0	0	1	0	0	0	1	1	1	1	1	0	0	0	0	0	0	0	1	1	1	1
Staphylococcus warneri	SNUC 2140	SAMN06173212	Bos taurus	Subclinical mastitis	13	0	0	0	0	0	1	0	1	0	1	0	0	0	0	0	1	0	0	0	1	1	1	1	1	0	0	0	0	0	0	0	1	1	1	1
Staphylococcus warneri	SNUC 2313	SAMN06173213	Bos taurus	Subclinical mastitis	13	0	0	0	0	0	1	0	1	0	0	0	0	0	0	0	1	0	0	0	1	1	1	1	1	0	0	0	0	0	0	0	1	1	1	1
Staphylococcus warneri	SNUC 2963	SAMN06173214	Bos taurus	Subclinical mastitis	13	0	0	0	0	0	1	0	1	0	0	0	0	0	0	0	1	0	0	0	1	1	1	1	1	0	0	0	0	0	0	0	1	1	1	1
Staphylococcus warneri	SNUC 2993	SAMN06173215	Bos taurus	Subclinical mastitis	13	0	0	0	0	0	1	0	1	0	0	0	0	0	0	0	1	0	0	0	1	1	1	1	1	0	0	0	0	0	0	0	1	1	1	1
Staphylococcus warneri	SNUC 3172	SAMN06173216	Bos taurus	Subclinical mastitis	13	1	0	0	0	0	1	0	1	0	0	0	0	0	0	0	1	0	0	0	1	1	1	1	1	0	0	0	0	0	0	0	1	1	1	1
Staphylococcus warneri	SNUC 3412	SAMN06173217	Bos taurus	Subclinical mastitis	13	0	0	0	0	0	1	0	1	0	0	0	0	0	0	0	1	0	0	0	1	1	1	1	1	0	0	0	0	0	0	0	1	1	1	1
Staphylococcus warneri	SNUC 3575	SAMN06173218	Bos taurus	Subclinical mastitis	13	0	0	0	0	0	1	0	1	0	0	0	0	0	0	0	1	0	0	0	1	1	1	1	1	0	0	0	0	0	0	0	1	1	1	1
Staphylococcus warneri	SNUC 4113	SAMN06173219	Bos taurus	Subclinical mastitis	13	0	0	0	0	0	1	0	1	0	0	0	0	0	0	0	1	0	0	0	1	1	1	1	1	0	0	0	0	0	0	0	1	1	1	1
Staphylococcus warneri	SNUC 4140	SAMN06173220	Bos taurus	Subclinical mastitis	13	0	0	0	0	0	1	0	1	0	0	0	0	0	0	0	1	0	0	0	1	1	1	1	1	0	0	0	0	0	0	0	1	1	1	1
Staphylococcus warneri	SNUC 4527	SAMN06173221	Bos taurus	Subclinical mastitis	13	0	0	0	0	0	1	0	1	0	0	0	0	0	0	0	1	0	0	0	1	1	1	1	1	0	0	0	0	0	0	0	1	1	1	1
Staphylococcus warneri	SNUC 5606	SAMN06173222	Bos taurus	Subclinical mastitis	13	0	0	0	0	0	1	0	1	0	1	0	0	0	0	0	1	0	0	0	1	1	1	1	1	0	0	0	0	0	0	0	1	1	1	1
Staphylococcus warneri	SNUC 5608	SAMN06173223	Bos taurus	Subclinical mastitis	13	0	0	0	0	0	1	0	1	0	1	0	0	0	0	0	1	0	0	0	1	1	1	1	1	0	0	0	0	0	0	0	1	1	1	1
Staphylococcus warneri	SNUC 5989	SAMN06173224	Bos taurus	Subclinical mastitis	13	0	0	0	0	0	1	0	1	0	1	0	0	0	0	0	1	0	0	0	1	1	1	1	1	0	0	0	0	0	0	0	1	1	1	1
Staphylococcus xylosus	SNUC 1349	SAMN06173234	Bos taurus	Clinical mastitis	7	0	0	0	0	0	0	0	0	0	0	0	0	0	0	0	0	0	0	0	0	0	0	0	0	0	0	0	0	0	0	0	0	0	0	0
Staphylococcus xylosus	SNUC 1397	SAMN06173235	Bos taurus	Clinical mastitis	7	0	0	0	0	0	0	0	0	0	0	0	0	0	0	0	0	0	0	0	0	0	0	0	0	0	0	0	0	0	0	0	0	0	0	0
Staphylococcus xylosus	SNUC 27	SAMN06173225	Bos taurus	Subclinical mastitis	7	0	0	0	0	0	0	0	0	0	0	0	0	0	0	0	0	0	0	0	0	0	0	0	0	0	0	0	0	0	0	0	0	0	0	0
Staphylococcus xylosus	SNUC 47	SAMN06173226	Bos taurus	Subclinical mastitis	14	0	0	0	0	0	0	0	0	0	0	0	0	0	0	0	0	0	0	0	0	0	0	0	0	0	0	0	0	0	0	0	1	1	1	1
Staphylococcus xylosus	SNUC 102	SAMN06173227	Bos taurus	Subclinical mastitis	14	0	0	0	0	0	0	0	0	0	0	0	0	0	0	0	0	0	0	0	0	0	0	0	0	0	0	0	0	0	0	0	1	1	1	1
Staphylococcus xylosus	SNUC 196	SAMN06173228	Bos taurus	Subclinical mastitis	7	0	0	0	0	0	0	0	0	0	0	0	0	0	0	0	0	0	0	0	0	0	0	0	0	0	0	0	0	0	0	0	0	0	0	0
Staphylococcus xylosus	SNUC 233	SAMN06173229	Bos taurus	Subclinical mastitis	7	0	0	0	0	0	0	0	0	0	0	0	0	0	0	0	0	0	0	0	0	0	0	0	0	0	0	0	0	0	0	0	0	0	0	0
Staphylococcus xylosus	SNUC 237	SAMN06173230	Bos taurus	Subclinical mastitis	7	0	0	0	0	0	0	0	0	0	0	0	0	0	0	0	0	0	0	0	0	0	0	0	0	0	0	0	0	0	0	0	0	0	0	0
Staphylococcus xylosus	SNUC 416	SAMN06173231	Bos taurus	Subclinical mastitis	14	0	0	0	0	0	0	0	0	0	0	0	0	0	0	0	0	0	0	0	0	0	0	0	0	0	0	0	0	0	0	0	1	1	1	1
Staphylococcus xylosus	SNUC 966	SAMN06173232	Bos taurus	Subclinical mastitis	7	0	0	0	0	0	0	0	0	0	0	0	0	0	0	0	0	0	0	0	0	0	0	0	0	0	0	0	0	0	0	0	0	0	0	0
Staphylococcus xylosus	SNUC 1267	SAMN06173233	Bos taurus	Subclinical mastitis	7	0	0	0	0	0	0	0	0	0	0	0	0	0	0	0	0	0	0	0	0	0	0	0	0	0	0	0	0	0	0	0	0	0	0	0
Staphylococcus xylosus	SNUC 2570	SAMN06173236	Bos taurus	Subclinical mastitis	7	0	0	0	0	0	0	0	0	0	0	0	0	0	0	0	0	0	0	0	0	0	0	0	0	0	0	0	0	0	0	0	0	0	0	0
Staphylococcus xylosus	SNUC 2618	SAMN06173237	Bos taurus	Subclinical mastitis	7	0	0	0	0	0	0	0	0	0	0	0	0	0	0	0	0	0	0	0	0	0	0	0	0	0	0	0	0	0	0	0	0	0	0	0
Staphylococcus xylosus	SNUC 3232	SAMN06173238	Bos taurus	Subclinical mastitis	7	0	0	0	0	0	0	0	0	0	0	0	0	0	0	0	0	0	0	0	0	0	0	0	0	0	0	0	0	0	0	0	0	0	0	0
Staphylococcus xylosus	SNUC 3358	SAMN06173239	Bos taurus	Subclinical mastitis	7	0	0	0	0	0	0	0	0	0	0	0	0	0	0	0	0	0	0	0	0	0	0	0	0	0	0	0	0	0	0	0	0	0	0	0
Staphylococcus xylosus	SNUC 3812	SAMN06173240	Bos taurus	Subclinical mastitis	14	0	0	0	0	0	0	0	0	0	0	0	0	0	0	0	0	0	0	0	0	0	0	0	0	0	0	0	0	0	0	0	1	1	1	1
Staphylococcus xylosus	SNUC 4476	SAMN06173241	Bos taurus	Subclinical mastitis	7	0	0	0	0	0	0	0	0	0	0	0	0	0	0	0	0	0	0	0	0	0	0	0	0	0	0	0	0	0	0	0	0	0	0	0
Staphylococcus xylosus	SNUC 4554	SAMN06173242	Bos taurus	Subclinical mastitis	16	0	0	0	0	0	1	0	0	0	0	0	0	0	0	0	1	0	0	0	0	0	0	0	1	0	0	0	0	0	0	0	1	1	1	1
Staphylococcus xylosus	SNUC 4555	SAMN06173243	Bos taurus	Subclinical mastitis	16	0	0	0	0	0	1	0	0	0	0	0	0	0	0	0	1	0	0	0	0	0	0	0	1	0	0	0	0	0	0	0	1	1	1	1
Staphylococcus xylosus	SNUC 4611	SAMN06173244	Bos taurus	Subclinical mastitis	9	0	0	0	0	0	1	0	0	0	0	0	0	0	0	0	1	0	1	0	0	0	0	0	1	0	0	0	0	0	0	0	1	1	1	1
Staphylococcus xylosus	SNUC 4938	SAMN06173245	Bos taurus	Subclinical mastitis	7	0	0	0	0	0	0	0	0	0	0	0	0	0	0	0	0	0	0	0	0	0	0	0	0	0	0	0	0	0	0	0	0	0	0	0
Staphylococcus xylosus	SNUC 5003	SAMN06173246	Bos taurus	Subclinical mastitis	7	0	0	0	0	0	0	0	0	0	0	0	0	0	0	0	0	0	0	0	0	0	0	0	0	0	0	0	0	0	0	0	0	0	0	0
Staphylococcus xylosus	SNUC 5173	SAMN06173247	Bos taurus	Subclinical mastitis	7	0	0	0	0	0	0	0	0	0	0	0	0	0	0	0	0	0	0	0	0	0	0	0	0	0	0	0	0	0	0	0	0	0	0	0
Staphylococcus xylosus	SNUC 5345	SAMN06173248	Bos taurus	Subclinical mastitis	7	0	0	0	0	0	0	0	0	0	0	0	0	0	0	0	0	0	0	0	0	0	0	0	0	0	0	0	0	0	0	0	0	0	0	0
Staphylococcus xylosus	SNUC 5355	SAMN06173249	Bos taurus	Subclinical mastitis	7	0	0	0	0	0	0	0	0	0	0	0	0	0	0	0	0	0	0	0	0	0	0	0	0	0	0	0	0	0	0	0	0	0	0	0
Staphylococcus xylosus	SNUC 5423	SAMN06173250	Bos taurus	Subclinical mastitis	7	0	0	0	0	0	0	0	0	0	0	0	0	0	0	0	0	0	0	0	0	0	0	0	0	0	0	0	0	0	0	0	0	0	0	0
Staphylococcus xylosus	SNUC 5740	SAMN06173251	Bos taurus	Subclinical mastitis	7	0	0	0	0	0	0	0	0	0	0	0	0	0	0	0	0	0	0	0	0	0	0	0	0	0	0	0	0	0	0	0	0	0	0	0
Staphylococcus xylosus	SNUC 4735	SAMN06173252	Bos taurus	Subclinical mastitis	7	0	0	0	0	0	0	0	0	0	0	0	0	0	0	0	0	0	0	0	0	0	0	0	0	0	0	0	0	0	0	0	0	0	0	0
